# Supplementary material for: 7-Diethyl­amino-2-oxo-2H-chromene-3-carbaldehyde
Source: Acta Crystallogr Sect E Struct Rep Online. 2011 Jun 18;67(Pt 7):o1713. doi: 10.1107/S160053681102294X (PMC3151821; doi:10.1107/S160053681102294X)
Supplement: Supplementary file 1 [file e-67-o1713-sup1.cif]

##############################################################################
#                                                                            #
# This CIF contains the data in a paper accepted for publication in          #
# Acta Crystallographica Section E. It conforms to the requirements of       #
# Notes for Authors for Acta Crystallographica Section E, and has been       #
# peer reviewed under the auspices of the IUCr Commission on Journals.       #
#                                                                            #
# Full details of the Crystallographic Information File format               #
# are given in the paper "The Crystallographic Information File (CIF):       #
# a New Standard Archive File for Crystallography" by S. R. Hall, F. H.      #
# Allen and I. D. Brown [Acta Cryst. (1991), A47, 655-685].                  #
#                                                                            #
# The current version of the core CIF dictionary is obtainable from          #
# ftp://ftp.iucr.org/pub/cif_core.dic.                                       #
#                                                                            #
# Software is freely available for graphical display of the structure(s)     #
# in this CIF. For information consult the CIF software page                 #
# http://www.iucr.org/resources/cif/software.                                #
#                                                                            #
# This file may be used for bona fide research purposes within the           #
# scientific community so long as proper attribution is given to the journal # 
# article from which it was obtained.                                        #
#                                                                            #
##############################################################################
data_global
_audit_creation_method     'SHELXL-97'
_journal_data_validation_number     ?
_journal_date_recd_electronic     2011-06-08
_journal_date_accepted     2011-06-14
_journal_name_full     'Acta Crystallographica, Section E'
_journal_year     2011
_journal_volume     67
_journal_issue      7
_journal_page_first     o1713
_journal_page_last     o1713
_journal_paper_category     QO
_journal_coeditor_code     DN2698
_publ_contact_author_name     'Prof. Bing-Zhu Yin'
_publ_contact_author_address
;
Key Laboratory of Natural Resources of
Changbai Mountain & Functional
Molecules (Yanbian University),
Ministry of Education
Yanji 133002
People's Republic of China
;
_publ_contact_author_email     zqcong@ybu.edu.cn
_publ_contact_author_fax     '(86)433 2732456'
_publ_contact_author_phone     '(86)433 2732298'
_publ_section_title
;
7-Diethylamino-2-oxo-2<i>H</i>-chromene-3-carbaldehyde
;
loop_
    _publ_author_name
    _publ_author_footnote
    _publ_author_address
    'Hong-Da Li' .
;
Key Laboratory of Natural Resources of Changbai Mountain & Functional
Molecules (Yanbian University),
Ministry of Education
Yanji 133002
People's Republic of China
;
    'Bing-Zhu Yin' .
;
Key Laboratory of Natural Resources of Changbai Mountain & Functional
Molecules (Yanbian University),
Ministry of Education
Yanji 133002
People's Republic of China
;
_iucr_refine_instructions_details
;
TITL I         C2/c         R = 0.06
CELL  0.71073  25.4880   7.8440  12.5990   90.000   92.390   90.000
ZERR     1.00   0.0170   0.0060   0.0120    0.000    0.030    0.000
LATT   7
SYMM  - X,   Y, 1/2 - Z
SFAC  C    H    N    O
UNIT  112  120  8    24
MERG   2
EQIV $1 -x+1/2, y+1/2, -z+5/2
EQIV $2 x, -y, z+1/2
EQIV $3 -x+1/2, y+1/2, -z+3/2
HTAB C8 O3_$1
HTAB C9 O1_$2
HTAB C13 O2_$3
MPLA O1 N1 C1 C2 C3 C4 C5 C6 C7 C8 C9 C10
FMAP   2
PLAN   20
ACTA
BOND   $H
L.S.  10
TEMP    22.00
WGHT    0.067300    0.354400
FVAR       0.99809
O1    4    0.242988    0.004467    0.887501    11.00000    0.06025    0.07144 =
         0.03556    0.00057    0.00621   -0.00040
O2    4    0.172170   -0.126878    0.825050    11.00000    0.08303    0.10188 =
         0.05033    0.00261   -0.00560   -0.01578
O3    4    0.120219   -0.244634    1.117103    11.00000    0.09431    0.09411 =
         0.07557    0.01010    0.02587   -0.01503
SAME N1 C11A  C12A
N1    3    0.402256    0.278046    0.995858    11.00000    0.06303    0.10527 =
         0.05587    0.00416    0.00206   -0.01413
C1    1    0.197717   -0.087164    0.903857    11.00000    0.06275    0.05994 =
         0.04587    0.00066    0.00301    0.00779
C2    1    0.185750   -0.123318    1.013232    11.00000    0.06127    0.05077 =
         0.04863    0.00417    0.01136    0.00784
C3    1    0.218899   -0.070650    1.093959    11.00000    0.06973    0.05633 =
         0.03873    0.00358    0.01246    0.01101
AFIX  43
H3    2    0.210504   -0.094028    1.163599    11.00000   -1.20000
AFIX   0
C4    1    0.265401    0.017938    1.075234    11.00000    0.06125    0.05438 =
         0.03573    0.00202    0.00909    0.01061
C5    1    0.276739    0.055101    0.969746    11.00000    0.05646    0.05298 =
         0.03416   -0.00192    0.00437    0.01293
C6    1    0.320729    0.141285    0.941998    11.00000    0.06023    0.06463 =
         0.03575    0.00182    0.00890    0.00823
AFIX  43
H6    2    0.326090    0.165159    0.870963    11.00000   -1.20000
AFIX   0
C7    1    0.357897    0.193843    1.021082    11.00000    0.06044    0.06505 =
         0.04795    0.00159    0.00438    0.00784
C8    1    0.346947    0.157243    1.128531    11.00000    0.07072    0.07870 =
         0.04083    0.00046   -0.00311    0.00013
AFIX  43
H8    2    0.370702    0.190647    1.182599    11.00000   -1.20000
AFIX   0
C9    1    0.302572    0.074719    1.153178    11.00000    0.07844    0.07273 =
         0.03289    0.00339    0.00458    0.00606
AFIX  43
H9    2    0.296332    0.054640    1.224299    11.00000   -1.20000
AFIX   0
C10   1    0.137635   -0.217208    1.031205    11.00000    0.07545    0.06574 =
         0.06310    0.00368    0.01027    0.00182
AFIX  43
H10   2    0.118905   -0.259234    0.971911    11.00000   -1.20000
AFIX   0
PART    1
C11A  1    0.451534    0.267632    1.076085    10.46000    0.06851    0.09902 =
         0.09125    0.02172    0.00688    0.01280
AFIX  23
H11A  2    0.447765    0.175641    1.126652    10.46000   -1.20000
H11B  2    0.483645    0.250910    1.038713    10.46000   -1.20000
AFIX   0
C12A  1    0.451336    0.437819    1.130333    10.46000    0.09265    0.12092 =
         0.09429   -0.00774   -0.00945   -0.02194
AFIX 137
H12A  2    0.453947    0.526606    1.078377    10.46000   -1.50000
H12B  2    0.480661    0.444789    1.180491    10.46000   -1.50000
H12C  2    0.419273    0.450993    1.166855    10.46000   -1.50000
AFIX   0
PART    2
C11B  1    0.438992    0.346758    1.075332    10.54000    0.06488    0.08552 =
         0.07318    0.00479   -0.01271   -0.01503
AFIX  23
H11C  2    0.420433    0.383523    1.136983    10.54000   -1.20000
H11D  2    0.457022    0.444492    1.046906    10.54000   -1.20000
AFIX   0
C12B  1    0.478360    0.208785    1.106822    10.54000    0.08315    0.15226 =
         0.13722    0.02133   -0.04041    0.03614
AFIX 137
H12D  2    0.460247    0.112999    1.135447    10.54000   -1.50000
H12E  2    0.503109    0.252655    1.159482    10.54000   -1.50000
H12F  2    0.496632    0.173408    1.045460    10.54000   -1.50000
AFIX   0
PART    0
C13   1    0.412991    0.316896    0.885773    11.00000    0.07133    0.08778 =
         0.06426    0.00459    0.01232   -0.01005
AFIX  23
H13A  2    0.437433    0.411603    0.884653    11.00000   -1.20000
H13B  2    0.380593    0.353274    0.849482    11.00000   -1.20000
AFIX   0
C14   1    0.435520    0.169591    0.825083    11.00000    0.09398    0.11723 =
         0.09912   -0.00506    0.03677    0.00799
AFIX 137
H14A  2    0.469241    0.139414    0.856344    11.00000   -1.50000
H14B  2    0.439315    0.202360    0.752390    11.00000   -1.50000
H14C  2    0.412309    0.073469    0.827980    11.00000   -1.50000
HKLF    4
REM  I         C2/c         R = 0.06
REM R1 =  0.0476 for   1724 Fo > 4sig(Fo)  and  0.0820 for all   2850 data
REM    184 parameters refined using      1 restraints
END
WGHT      0.0672      0.3670
REM Highest difference peak  0.139,  deepest hole -0.154,  1-sigma level  0.032
Q1    1   0.2725  0.0548  1.0289  11.00000  0.05    0.14
Q2    1   0.1886 -0.1054  0.9665  11.00000  0.05    0.12
Q3    1   0.3610  0.1424  1.0633  11.00000  0.05    0.12
Q4    1   0.3480  0.1337  0.9820  11.00000  0.05    0.10
Q5    1   0.4512  0.0615  0.8631  11.00000  0.05    0.10
Q6    1   0.1775 -0.0858  0.7296  11.00000  0.05    0.10
Q7    1   0.0996 -0.2154  0.9861  11.00000  0.05    0.09
Q8    1   0.3510  0.1828  1.0717  11.00000  0.05    0.09
Q9    1   0.1183 -0.3061  0.9412  11.00000  0.05    0.09
Q10   1   0.3095  0.2013  0.8495  11.00000  0.05    0.09
Q11   1   0.2803  0.0546  1.1174  11.00000  0.05    0.09
Q12   1   0.1200 -0.1113  0.7989  11.00000  0.05    0.09
Q13   1   0.4788  0.2550  0.8172  11.00000  0.05    0.09
Q14   1   0.1639 -0.1761  0.8141  11.00000  0.05    0.09
Q15   1   0.4714  0.2426  0.7820  11.00000  0.05    0.09
Q16   1   0.2335  0.2001  1.2424  11.00000  0.05    0.08
Q17   1   0.1052 -0.2829  0.9290  11.00000  0.05    0.08
Q18   1   0.1289 -0.1204  1.1956  11.00000  0.05    0.08
Q19   1   0.2831  0.1270  1.2382  11.00000  0.05    0.08
Q20   1   0.1592 -0.2411  0.8375  11.00000  0.05    0.08
;
data_I
_chemical_name_systematic
;
7-Diethylamino-2-oxo-2<i>H</i>-chromene-3-carbaldehyde
;
_chemical_name_common     ?
_chemical_formula_moiety     'C14 H15 N O3'
_chemical_formula_sum     'C14 H15 N O3'
_chemical_formula_iupac     'C14 H15 N O3'
_chemical_formula_weight     245.27
_chemical_melting_point     ?
_symmetry_cell_setting     monoclinic
_symmetry_space_group_name_H-M     'C 2/c'
_symmetry_space_group_name_HALL     '-C 2yc'
loop_
    _symmetry_equiv_pos_as_xyz
    'x, y, z'
    '-x, y, -z+1/2'
    'x+1/2, y+1/2, z'
    '-x+1/2, y+1/2, -z+1/2'
    '-x, -y, -z'
    'x, -y, z-1/2'
    '-x+1/2, -y+1/2, -z'
    'x+1/2, -y+1/2, z-1/2'
_cell_length_a     25.488(17)
_cell_length_b     7.844(6)
_cell_length_c     12.599(12)
_cell_angle_alpha     90.00
_cell_angle_beta     92.39(3)
_cell_angle_gamma     90.00
_cell_volume     2517(3)
_cell_formula_units_Z     8
_cell_measurement_reflns_used     6542
_cell_measurement_theta_min     3.15
_cell_measurement_theta_max     27.51
_cell_measurement_temperature     295(2)
_exptl_crystal_description     block
_exptl_crystal_colour     brown
_exptl_crystal_size_max     0.41
_exptl_crystal_size_mid     0.39
_exptl_crystal_size_min     0.21
_exptl_crystal_density_diffrn     1.295
_exptl_crystal_density_meas     ?
_exptl_crystal_density_method     'not measured'
_exptl_crystal_F_000     1040
_exptl_absorpt_coefficient_mu     0.091
_exptl_absorpt_correction_type     multi-scan
_exptl_absorpt_process_details     '(ABSCOR; Higashi, 1995)'
_exptl_absorpt_correction_T_min     0.9631
_exptl_absorpt_correction_T_max     0.9814
_exptl_special_details
;
(See detailed section in the paper)
;
_diffrn_ambient_temperature     295(2)
_diffrn_radiation_type     MoK\a
_diffrn_radiation_wavelength     0.71073
_diffrn_radiation_source     'fine-focus sealed tube'
_diffrn_radiation_monochromator     graphite
_diffrn_measurement_device_type     'Rigaku R-AXIS RAPID'
_diffrn_measurement_method     \w
_diffrn_detector_area_resol_mean     ?
_diffrn_reflns_number     11514
_diffrn_reflns_av_R_equivalents     0.0327
_diffrn_reflns_av_sigmaI/netI     0.0289
_diffrn_reflns_theta_min     3.15
_diffrn_reflns_theta_max     27.48
_diffrn_reflns_theta_full     27.47
_diffrn_measured_fraction_theta_max     0.985
_diffrn_measured_fraction_theta_full     0.985
_diffrn_reflns_limit_h_min     -32
_diffrn_reflns_limit_h_max     32
_diffrn_reflns_limit_k_min     -9
_diffrn_reflns_limit_k_max     10
_diffrn_reflns_limit_l_min     -16
_diffrn_reflns_limit_l_max     16
_diffrn_standards_number     0
_diffrn_standards_interval_count     0
_diffrn_standards_interval_time     0
_diffrn_standards_decay_%     0
_refine_special_details
;
Refinement of <i>F</i>^2^ against ALL reflections. The weighted <i>R</i>-factor
<i>wR</i> and goodness of fit <i>S</i> are based on <i>F</i>^2^, conventional
<i>R</i>-factors <i>R</i> are based on <i>F</i>, with <i>F</i> set to zero for
negative <i>F</i>^2^. The threshold expression of <i>F</i>^2^ >
\s(<i>F</i>^2^) is used only for calculating <i>R</i>-factors(gt) <i>etc</i>.
and is not relevant to the choice of reflections for refinement.
<i>R</i>-factors based on <i>F</i>^2^ are statistically about twice as large
as those based on <i>F</i>, and <i>R</i>- factors based on ALL data will be
even larger.
;
_reflns_number_total     2850
_reflns_number_gt     1724
_reflns_threshold_expression     I>2\s(I)
_refine_ls_structure_factor_coef     Fsqd
_refine_ls_matrix_type     full
_refine_ls_R_factor_all     0.0820
_refine_ls_R_factor_gt     0.0476
_refine_ls_wR_factor_gt     0.1263
_refine_ls_wR_factor_ref     0.1436
_refine_ls_goodness_of_fit_ref     1.056
_refine_ls_restrained_S_all     1.057
_refine_ls_number_reflns     2850
_refine_ls_number_parameters     184
_refine_ls_number_restraints     1
_refine_ls_hydrogen_treatment     constr
_refine_ls_weighting_scheme     calc
_refine_ls_weighting_details
         'calc w=1/[\s^2^(Fo^2^)+(0.0674P)^2^+0.3544P] where P=(Fo^2^+2Fc^2^)/3'
_atom_sites_solution_hydrogens     geom
_atom_sites_solution_primary     direct
_atom_sites_solution_secondary     difmap
_refine_ls_shift/su_max     0.000
_refine_ls_shift/su_mean     0.000
_refine_diff_density_max     0.139
_refine_diff_density_min     -0.154
_refine_ls_extinction_method     none
_refine_ls_extinction_coef     ?
loop_
    _atom_type_symbol
    _atom_type_description
    _atom_type_scat_dispersion_real
    _atom_type_scat_dispersion_imag
    _atom_type_scat_source
    'C' 'C' 0.0033 0.0016
                         'International Tables Vol C Tables 4.2.6.8 and 6.1.1.4'
    'H' 'H' 0.0000 0.0000
                         'International Tables Vol C Tables 4.2.6.8 and 6.1.1.4'
    'N' 'N' 0.0061 0.0033
                         'International Tables Vol C Tables 4.2.6.8 and 6.1.1.4'
    'O' 'O' 0.0106 0.0060
                         'International Tables Vol C Tables 4.2.6.8 and 6.1.1.4'
_computing_data_collection     'RAPID-AUTO (Rigaku, 1998)'
_computing_cell_refinement     'RAPID-AUTO (Rigaku, 1998)'
_computing_data_reduction     'CrystalStructure (Rigaku, 2002)'
_computing_structure_solution     'SHELXS97 (Sheldrick, 2008)'
_computing_structure_refinement     'SHELXL97 (Sheldrick, 2008)'
_computing_molecular_graphics
   'ORTEPIII (Burnett & Johnson, 1996) and ORTEP-3 for Windows (Farrugia, 1997)'
_computing_publication_material     'SHELXL97 (Sheldrick, 2008)'
loop_
    _atom_site_type_symbol
    _atom_site_label
    _atom_site_fract_x
    _atom_site_fract_y
    _atom_site_fract_z
    _atom_site_U_iso_or_equiv
    _atom_site_adp_type
    _atom_site_calc_flag
    _atom_site_refinement_flags
    _atom_site_occupancy
    _atom_site_symmetry_multiplicity
    _atom_site_disorder_assembly
    _atom_site_disorder_group
    O O1 0.24299(4) 0.00447(14) 0.88750(8) 0.0556(3) Uani d . 1 1 . .
    O O2 0.17217(5) -0.12688(18) 0.82505(10) 0.0787(4) Uani d . 1 1 . .
    O O3 0.12022(6) -0.24463(18) 1.11710(12) 0.0874(5) Uani d . 1 1 . .
    N N1 0.40226(6) 0.2780(2) 0.99586(12) 0.0747(5) Uani d . 1 1 . .
    C C1 0.19772(6) -0.0872(2) 0.90386(13) 0.0562(4) Uani d D 1 1 . .
    C C2 0.18575(6) -0.12332(19) 1.01323(12) 0.0533(4) Uani d D 1 1 . .
    C C3 0.21890(6) -0.0707(2) 1.09396(12) 0.0546(4) Uani d . 1 1 . .
    H H3 0.2105 -0.0940 1.1636 0.066 Uiso calc R 1 1 . .
    C C4 0.26540(6) 0.01794(19) 1.07523(11) 0.0503(4) Uani d . 1 1 . .
    C C5 0.27674(6) 0.05510(19) 0.96975(11) 0.0478(4) Uani d . 1 1 A .
    C C6 0.32073(6) 0.1413(2) 0.94200(12) 0.0533(4) Uani d . 1 1 . .
    H H6 0.3261 0.1652 0.8710 0.064 Uiso calc R 1 1 A .
    C C7 0.35790(6) 0.1938(2) 1.02108(13) 0.0578(4) Uani d . 1 1 A .
    C C8 0.34695(7) 0.1572(2) 1.12853(13) 0.0636(5) Uani d . 1 1 . .
    H H8 0.3707 0.1906 1.1826 0.076 Uiso calc R 1 1 A .
    C C9 0.30257(7) 0.0747(2) 1.15318(12) 0.0613(4) Uani d . 1 1 A .
    H H9 0.2963 0.0546 1.2243 0.074 Uiso calc R 1 1 . .
    C C10 0.13764(7) -0.2172(2) 1.03121(16) 0.0679(5) Uani d . 1 1 . .
    H H10 0.1189 -0.2592 0.9719 0.081 Uiso calc R 1 1 . .
    C C11A 0.4515(3) 0.2676(10) 1.0761(7) 0.086(2) Uani d PD 0.46 1 A 1
    H H11A 0.4478 0.1756 1.1267 0.103 Uiso calc PR 0.46 1 A 1
    H H11B 0.4836 0.2509 1.0387 0.103 Uiso calc PR 0.46 1 A 1
    C C12A 0.4513(2) 0.4378(8) 1.1303(5) 0.1030(17) Uani d PD 0.46 1 A 1
    H H12A 0.4539 0.5266 1.0784 0.154 Uiso calc PR 0.46 1 A 1
    H H12B 0.4807 0.4448 1.1805 0.154 Uiso calc PR 0.46 1 A 1
    H H12C 0.4193 0.4510 1.1669 0.154 Uiso calc PR 0.46 1 A 1
    C C11B 0.4390(2) 0.3468(8) 1.0753(5) 0.0750(15) Uani d P 0.54 1 A 2
    H H11C 0.4204 0.3835 1.1370 0.090 Uiso calc PR 0.54 1 A 2
    H H11D 0.4570 0.4445 1.0469 0.090 Uiso calc PR 0.54 1 A 2
    C C12B 0.4784(2) 0.2088(8) 1.1068(5) 0.125(2) Uani d P 0.54 1 A 2
    H H12D 0.4602 0.1130 1.1354 0.188 Uiso calc PR 0.54 1 A 2
    H H12E 0.5031 0.2527 1.1595 0.188 Uiso calc PR 0.54 1 A 2
    H H12F 0.4966 0.1734 1.0455 0.188 Uiso calc PR 0.54 1 A 2
    C C13 0.41299(8) 0.3169(3) 0.88577(15) 0.0742(5) Uani d . 1 1 A .
    H H13A 0.4374 0.4116 0.8847 0.089 Uiso calc R 1 1 . .
    H H13B 0.3806 0.3533 0.8495 0.089 Uiso calc R 1 1 . .
    C C14 0.43552(9) 0.1696(3) 0.8251(2) 0.1025(8) Uani d . 1 1 . .
    H H14A 0.4692 0.1394 0.8563 0.154 Uiso calc R 1 1 A .
    H H14B 0.4393 0.2024 0.7524 0.154 Uiso calc R 1 1 . .
    H H14C 0.4123 0.0735 0.8280 0.154 Uiso calc R 1 1 . .
loop_
    _atom_site_aniso_label
    _atom_site_aniso_U_11
    _atom_site_aniso_U_22
    _atom_site_aniso_U_33
    _atom_site_aniso_U_12
    _atom_site_aniso_U_13
    _atom_site_aniso_U_23
    O1 0.0602(6) 0.0714(7) 0.0356(6) -0.0004(6) 0.0062(4) 0.0006(5)
    O2 0.0830(8) 0.1019(10) 0.0503(7) -0.0158(7) -0.0056(6) 0.0026(7)
    O3 0.0943(10) 0.0941(10) 0.0756(9) -0.0150(8) 0.0259(8) 0.0101(7)
    N1 0.0630(8) 0.1053(12) 0.0559(9) -0.0141(8) 0.0021(7) 0.0042(8)
    C1 0.0627(9) 0.0599(10) 0.0459(9) 0.0078(8) 0.0030(7) 0.0007(7)
    C2 0.0613(9) 0.0508(9) 0.0486(9) 0.0078(8) 0.0114(7) 0.0042(7)
    C3 0.0697(10) 0.0563(9) 0.0387(8) 0.0110(8) 0.0125(7) 0.0036(7)
    C4 0.0612(9) 0.0544(9) 0.0357(8) 0.0106(7) 0.0091(6) 0.0020(6)
    C5 0.0565(8) 0.0530(9) 0.0342(7) 0.0129(7) 0.0044(6) -0.0019(6)
    C6 0.0602(9) 0.0646(10) 0.0358(8) 0.0082(8) 0.0089(6) 0.0018(7)
    C7 0.0604(9) 0.0651(10) 0.0479(9) 0.0078(8) 0.0044(7) 0.0016(7)
    C8 0.0707(11) 0.0787(12) 0.0408(9) 0.0001(9) -0.0031(7) 0.0005(8)
    C9 0.0784(11) 0.0727(11) 0.0329(8) 0.0061(9) 0.0046(7) 0.0034(7)
    C10 0.0754(11) 0.0657(11) 0.0631(12) 0.0018(9) 0.0103(9) 0.0037(9)
    C11A 0.069(4) 0.099(6) 0.091(4) 0.013(4) 0.007(3) 0.022(4)
    C12A 0.093(4) 0.121(5) 0.094(4) -0.022(3) -0.009(3) -0.008(4)
    C11B 0.065(3) 0.086(4) 0.073(3) -0.015(3) -0.013(2) 0.005(3)
    C12B 0.083(3) 0.152(5) 0.137(5) 0.036(3) -0.040(3) 0.021(4)
    C13 0.0713(11) 0.0878(13) 0.0643(11) -0.0101(10) 0.0123(9) 0.0046(10)
    C14 0.0940(15) 0.1172(19) 0.0991(18) 0.0080(14) 0.0368(13) -0.0051(15)
_geom_special_details
;
 All esds (except the esd in the dihedral angle between two l.s. planes)
 are estimated using the full covariance matrix.  The cell esds are taken
 into account individually in the estimation of esds in distances, angles
 and torsion angles; correlations between esds in cell parameters are only
 used when they are defined by crystal symmetry.  An approximate (isotropic)
 treatment of cell esds is used for estimating esds involving l.s. planes.
;
loop_
    _geom_bond_atom_site_label_1
    _geom_bond_atom_site_label_2
    _geom_bond_site_symmetry_2
    _geom_bond_distance
    _geom_bond_publ_flag
    O1 C5 . 1.3774(19) ?
    O1 C1 . 1.382(2) ?
    O2 C1 . 1.205(2) ?
    O3 C10 . 1.206(2) ?
    N1 C7 . 1.358(2) ?
    N1 C11B . 1.446(6) ?
    N1 C13 . 1.457(3) ?
    N1 C11A . 1.581(8) ?
    C1 C2 . 1.452(3) ?
    C2 C3 . 1.359(2) ?
    C2 C10 . 1.456(3) ?
    C3 C4 . 1.402(2) ?
    C3 H3 . 0.9300 ?
    C4 C5 . 1.402(2) ?
    C4 C9 . 1.408(2) ?
    C5 C6 . 1.367(2) ?
    C6 C7 . 1.408(2) ?
    C6 H6 . 0.9300 ?
    C7 C8 . 1.423(2) ?
    C8 C9 . 1.351(2) ?
    C8 H8 . 0.9300 ?
    C9 H9 . 0.9300 ?
    C10 H10 . 0.9300 ?
    C11A C12A . 1.500(8) ?
    C11A H11A . 0.9700 ?
    C11A H11B . 0.9700 ?
    C12A H12A . 0.9600 ?
    C12A H12B . 0.9600 ?
    C12A H12C . 0.9600 ?
    C11B C12B . 1.517(7) ?
    C11B H11C . 0.9700 ?
    C11B H11D . 0.9700 ?
    C12B H12D . 0.9600 ?
    C12B H12E . 0.9600 ?
    C12B H12F . 0.9600 ?
    C13 C14 . 1.512(3) ?
    C13 H13A . 0.9700 ?
    C13 H13B . 0.9700 ?
    C14 H14A . 0.9600 ?
    C14 H14B . 0.9600 ?
    C14 H14C . 0.9600 ?
loop_
    _geom_angle_atom_site_label_1
    _geom_angle_atom_site_label_2
    _geom_angle_atom_site_label_3
    _geom_angle_site_symmetry_1
    _geom_angle_site_symmetry_3
    _geom_angle
    _geom_angle_publ_flag
    C5 O1 C1 . . 122.47(12) ?
    C7 N1 C11B . . 122.7(3) ?
    C7 N1 C13 . . 121.03(15) ?
    C11B N1 C13 . . 116.1(3) ?
    C7 N1 C11A . . 118.2(3) ?
    C13 N1 C11A . . 116.3(3) ?
    O2 C1 O1 . . 115.93(15) ?
    O2 C1 C2 . . 127.14(17) ?
    O1 C1 C2 . . 116.93(14) ?
    C3 C2 C1 . . 120.15(16) ?
    C3 C2 C10 . . 122.59(16) ?
    C1 C2 C10 . . 117.26(16) ?
    C2 C3 C4 . . 121.88(14) ?
    C2 C3 H3 . . 119.1 ?
    C4 C3 H3 . . 119.1 ?
    C3 C4 C5 . . 118.13(14) ?
    C3 C4 C9 . . 126.03(14) ?
    C5 C4 C9 . . 115.84(15) ?
    C6 C5 O1 . . 116.32(13) ?
    C6 C5 C4 . . 123.28(14) ?
    O1 C5 C4 . . 120.40(15) ?
    C5 C6 C7 . . 119.92(15) ?
    C5 C6 H6 . . 120.0 ?
    C7 C6 H6 . . 120.0 ?
    N1 C7 C6 . . 121.26(15) ?
    N1 C7 C8 . . 121.26(16) ?
    C6 C7 C8 . . 117.48(16) ?
    C9 C8 C7 . . 120.99(16) ?
    C9 C8 H8 . . 119.5 ?
    C7 C8 H8 . . 119.5 ?
    C8 C9 C4 . . 122.47(15) ?
    C8 C9 H9 . . 118.8 ?
    C4 C9 H9 . . 118.8 ?
    O3 C10 C2 . . 125.00(19) ?
    O3 C10 H10 . . 117.5 ?
    C2 C10 H10 . . 117.5 ?
    C12A C11A N1 . . 103.2(5) ?
    C12A C11A H11A . . 111.1 ?
    N1 C11A H11A . . 111.1 ?
    C12A C11A H11B . . 111.1 ?
    N1 C11A H11B . . 111.1 ?
    H11A C11A H11B . . 109.1 ?
    N1 C11B C12B . . 108.5(5) ?
    N1 C11B H11C . . 110.0 ?
    C12B C11B H11C . . 110.0 ?
    N1 C11B H11D . . 110.0 ?
    C12B C11B H11D . . 110.0 ?
    H11C C11B H11D . . 108.4 ?
    C11B C12B H12D . . 109.5 ?
    C11B C12B H12E . . 109.5 ?
    H12D C12B H12E . . 109.5 ?
    C11B C12B H12F . . 109.5 ?
    H12D C12B H12F . . 109.5 ?
    H12E C12B H12F . . 109.5 ?
    N1 C13 C14 . . 114.33(19) ?
    N1 C13 H13A . . 108.7 ?
    C14 C13 H13A . . 108.7 ?
    N1 C13 H13B . . 108.7 ?
    C14 C13 H13B . . 108.7 ?
    H13A C13 H13B . . 107.6 ?
    C13 C14 H14A . . 109.5 ?
    C13 C14 H14B . . 109.5 ?
    H14A C14 H14B . . 109.5 ?
    C13 C14 H14C . . 109.5 ?
    H14A C14 H14C . . 109.5 ?
    H14B C14 H14C . . 109.5 ?
loop_
    _geom_hbond_atom_site_label_D
    _geom_hbond_atom_site_label_H
    _geom_hbond_atom_site_label_A
    _geom_hbond_site_symmetry_A
    _geom_hbond_distance_DH
    _geom_hbond_distance_HA
    _geom_hbond_distance_DA
    _geom_hbond_angle_DHA
    C8 H8 O3 4_557 0.93 2.58 3.367(4) 143.4
    C9 H9 O1 6_556 0.93 2.55 3.432(3) 157.6
    C13 H13B O2 4_556 0.97 2.53 3.388(3) 146.9
