# Supplementary material for: 7-Diethyl­amino-2-oxo-2H-chromene-3-carbaldehyde
Source: Acta Crystallogr Sect E Struct Rep Online. 2011 Jun 18;67(Pt 7):o1713. doi: 10.1107/S160053681102294X (PMC3151821; doi:10.1107/S160053681102294X)
Supplement: Supplementary file 2 [file e-67-o1713-Isup2.hkl]

# 
# h,k,l, Fc-squared, Fo-squared, sigma(Fo-squared) and status flag 
# 
data_I
_shelx_title ' I         C2/c         R = 0.06' 
_shelx_refln_list_code          4 
_shelx_F_calc_maximum      254.65 
_exptl_crystal_F_000      1040.00 
_reflns_d_resolution_high  0.7703 
 
loop_ 
 _symmetry_equiv_pos_as_xyz 
 'x, y, z' 
 '-x, y, -z+1/2' 
 'x+1/2, y+1/2, z' 
 '-x+1/2, y+1/2, -z+1/2' 
 '-x, -y, -z' 
 'x, -y, z-1/2' 
 '-x+1/2, -y+1/2, -z' 
 'x+1/2, -y+1/2, z-1/2' 
 
_cell_length_a    25.4880 
_cell_length_b     7.8440 
_cell_length_c    12.5990 
_cell_angle_alpha  90.000 
_cell_angle_beta   92.390 
_cell_angle_gamma  90.000 
 
_shelx_F_squared_multiplier     1.000 
 
loop_ 
 _refln_index_h 
 _refln_index_k 
 _refln_index_l 
 _refln_F_squared_calc 
 _refln_F_squared_meas 
 _refln_F_squared_sigma 
 _refln_observed_status 
   4   0   0     2561.55     2274.59     29.25 o 
   6   0   0      772.04      635.03      7.70 o 
   8   0   0     2103.08     2038.83     61.12 o 
  10   0   0      297.40      274.37      4.97 o 
  12   0   0        5.25       14.86      4.33 o 
  14   0   0      235.29      226.25      8.25 o 
  16   0   0      560.24      517.30     12.12 o 
  18   0   0       77.82       95.81      7.58 o 
  20   0   0        2.61       -2.76      3.93 o 
  22   0   0      343.62      377.39     10.69 o 
  24   0   0      211.64      210.46      6.16 o 
  26   0   0       32.02       31.93      6.19 o 
  28   0   0        1.47        4.86      5.33 o 
  30   0   0        2.79       -0.13      2.83 o 
  32   0   0        1.14        1.12     11.84 o 
   3   1   0       24.79       27.71      1.02 o 
   5   1   0       45.32       47.45      2.88 o 
   7   1   0      998.57      803.31      6.79 o 
   9   1   0      223.50      267.77      4.92 o 
  11   1   0      859.58      982.18      9.10 o 
  13   1   0      512.80      553.51      7.08 o 
  15   1   0       21.01       14.29      1.59 o 
  17   1   0       61.50      108.56      4.91 o 
  19   1   0        2.32        3.05      2.12 o 
  21   1   0        8.75        9.40      2.38 o 
  23   1   0       16.89       21.28      3.00 o 
  25   1   0       14.55       14.89      3.57 o 
  27   1   0       54.50       60.73      5.82 o 
  29   1   0       10.01        5.05      4.02 o 
  31   1   0        4.85        7.57      4.17 o 
   0   2   0     4436.66     4113.16     39.12 o 
   2   2   0    39427.86    39096.84    524.56 o 
   4   2   0    62371.18    59919.14   1129.74 o 
   6   2   0     3738.95     3324.22     74.25 o 
   8   2   0      395.13      348.06      6.05 o 
  10   2   0      128.52      177.80      3.99 o 
  12   2   0      245.73      226.55      4.51 o 
  14   2   0       85.69       92.46      9.74 o 
  16   2   0        1.54        1.23      1.02 o 
  18   2   0       19.77       27.67      3.10 o 
  20   2   0        0.10        1.60      1.45 o 
  22   2   0       62.52       59.53      3.01 o 
  24   2   0        4.95        7.72      1.83 o 
  26   2   0      102.23      108.19      5.02 o 
  28   2   0        9.37       11.03      4.59 o 
  30   2   0        4.87        5.83      4.81 o 
  32   2   0        0.00        8.82      7.89 o 
   1   3   0        0.84        2.11      1.41 o 
   3   3   0      407.82      432.32      8.32 o 
   5   3   0      172.29      133.39      3.11 o 
   7   3   0     2023.45     2158.76     18.01 o 
   9   3   0     1143.28     1187.80     16.47 o 
  11   3   0     1150.25     1115.99     22.15 o 
  13   3   0      226.31      251.75     18.21 o 
  15   3   0      132.28      143.14      5.44 o 
  17   3   0       30.55       32.84      8.40 o 
  19   3   0        7.36       11.96      3.73 o 
  21   3   0        8.25        3.83      3.75 o 
  23   3   0       87.11      109.47      7.08 o 
  25   3   0        1.15       -4.39      4.47 o 
  27   3   0        2.83       24.22     16.62 o 
  29   3   0       12.14       21.41     11.26 o 
  31   3   0       23.91       38.92      8.50 o 
   0   4   0        5.23        8.53      2.80 o 
   2   4   0      131.67      138.41      4.53 o 
   4   4   0      312.55      323.85      5.18 o 
   6   4   0     7778.88     8607.94    110.15 o 
   8   4   0    12346.11    12748.63    214.41 o 
  10   4   0      793.20      807.71     19.11 o 
  12   4   0      110.09      108.36      6.97 o 
  14   4   0        0.26        5.91      4.79 o 
  16   4   0        2.75      187.61     21.41 o 
  20   4   0       35.55       33.85      6.97 o 
  22   4   0        0.03       -2.25      8.45 o 
  26   4   0        2.03       -3.38      8.45 o 
  28   4   0       23.16       39.20     15.21 o 
  30   4   0       11.39       26.48     11.84 o 
   1   5   0       21.46       17.65      2.54 o 
   3   5   0      357.39      393.18     13.30 o 
   5   5   0     1240.89     1457.91     17.32 o 
   7   5   0        3.38       -0.02      2.72 o 
   9   5   0      227.65      241.52      4.91 o 
  11   5   0       47.97       42.73      1.27 o 
  13   5   0        3.50        2.25      6.76 o 
  15   5   0       41.38       56.34     10.70 o 
  17   5   0        4.55        7.61      5.97 o 
  19   5   0        2.39       16.34      9.58 o 
  25   5   0        2.06        2.61      7.33 o 
  27   5   0        6.41       14.08     11.26 o 
   0   6   0        0.15        1.07      3.11 o 
   2   6   0        3.77        5.79      2.49 o 
   4   6   0       10.75        6.49      4.08 o 
   6   6   0       86.02      102.99      9.28 o 
   8   6   0       97.47       99.61      3.15 o 
  10   6   0     1148.56     1111.98     17.47 o 
  12   6   0     1169.76     1183.60     57.19 o 
  14   6   0       93.83      127.57     42.25 o 
  16   6   0       17.11       19.72     10.70 o 
  18   6   0        9.71       16.34     18.59 o 
  20   6   0        0.17       -6.19     10.14 o 
  22   6   0        0.13        3.95     10.14 o 
  24   6   0        9.20        0.56     10.14 o 
  26   6   0        1.37       11.84     12.40 o 
   1   7   0       44.65       40.38      8.94 o 
   3   7   0       15.87       18.40      9.01 o 
   5   7   0       26.13       34.91      5.57 o 
   7   7   0        0.54       -1.54      3.35 o 
   9   7   0        5.67       11.96      3.51 o 
  11   7   0        7.33        6.89      3.35 o 
  21   7   0        0.59        5.07     11.26 o 
   0   8   0        0.17        1.69      4.51 o 
   2   8   0        6.78       15.21      5.63 o 
   4   8   0        0.12        1.53      3.35 o 
   6   8   0        8.09        7.78      3.17 o 
   8   8   0        0.52        2.66      3.05 o 
  10   8   0       12.02       14.66      4.06 o 
  12   8   0      109.33       98.98     25.64 o 
  14   8   0      264.46      271.89     29.01 o 
  16   8   0      154.37      180.54     14.10 o 
  18   8   0        5.50        0.56     10.14 o 
   1   9   0       25.37       11.75      7.05 o 
   3   9   0       81.06       73.60     17.35 o 
   5   9   0       15.41       17.98      4.87 o 
   7   9   0        0.34        1.42      3.71 o 
   9   9   0        1.04        3.95     13.52 o 
  11   9   0        0.08       -5.07      9.01 o 
  13   9   0        0.30        2.82      9.01 o 
  15   9   0        0.11       11.26     19.72 o 
   0  10   0        0.01       31.55      9.01 o 
   2  10   0        0.24       21.41      9.58 o 
   4  10   0        0.01       14.36     11.84 o 
 -31   1   1        1.62        3.86      5.07 o 
 -29   1   1       17.54        8.09      3.90 o 
 -27   1   1        4.63        3.47      3.80 o 
 -25   1   1       18.39       14.48      3.10 o 
 -23   1   1       65.06       67.27      4.32 o 
 -21   1   1       71.25       83.76      4.39 o 
 -19   1   1       63.25       62.25      4.72 o 
 -17   1   1      858.02      854.64     10.07 o 
 -15   1   1     1956.89     2216.03     47.51 o 
 -13   1   1      114.62      130.07      6.47 o 
 -11   1   1    10859.15    11142.79    119.99 o 
  -9   1   1     1282.00     1455.22     11.92 o 
  -7   1   1     5400.95     5317.63     69.66 o 
  -5   1   1     7473.94     6858.18     68.32 o 
  -3   1   1    10348.42    10054.33    111.59 o 
  -1   1   1     2969.63     2654.00     38.10 o 
   1   1   1      974.93      822.03      5.96 o 
   3   1   1    13056.48    11930.90    123.14 o 
   5   1   1     6959.01     7226.25     60.72 o 
   7   1   1     1900.67     1475.18     10.58 o 
   9   1   1     4266.82     4069.57     31.68 o 
  11   1   1      251.59      196.73      4.96 o 
  13   1   1     1477.36     1350.30     11.61 o 
  15   1   1      313.30      341.74      4.66 o 
  17   1   1      109.65      106.24      3.36 o 
  19   1   1      439.34      448.43      6.13 o 
  21   1   1       24.55       18.16      2.44 o 
  23   1   1      447.21      453.93      8.31 o 
  25   1   1        2.18        2.66      2.78 o 
  27   1   1       30.78       30.39      5.07 o 
  29   1   1        5.25       18.06      5.42 o 
  31   1   1        1.71        5.95      4.17 o 
 -32   2   1        6.14        7.29      6.35 o 
 -30   2   1        5.71       16.06     10.03 o 
 -28   2   1        0.16       -0.37      4.59 o 
 -26   2   1       72.57       75.73      3.32 o 
 -24   2   1       61.61       67.80      9.45 o 
 -22   2   1        3.22        1.36      1.86 o 
 -20   2   1        0.55       -0.65      1.60 o 
 -18   2   1        0.14       -1.26      1.33 o 
 -16   2   1        6.51        7.51      1.26 o 
 -14   2   1      391.17      366.61      3.71 o 
 -12   2   1      453.12      447.94      9.73 o 
 -10   2   1      205.22      163.08      5.38 o 
  -8   2   1      407.13      456.08      9.56 o 
  -6   2   1    19388.28    18929.96    264.26 o 
  -4   2   1    56098.48    54557.24   1104.35 o 
  -2   2   1     5289.52     5538.39     50.56 o 
   0   2   1     2018.95     1949.93     23.77 o 
   2   2   1    32890.37    34239.78    519.67 o 
   4   2   1    24168.72    24168.68    322.21 o 
   6   2   1       14.01       20.22      2.22 o 
   8   2   1     1086.87     1035.05     22.92 o 
  10   2   1      293.79      259.01      6.67 o 
  12   2   1      166.15      155.44      2.81 o 
  14   2   1       34.03       35.22      1.78 o 
  16   2   1      201.81      184.80      4.24 o 
  18   2   1      630.48      605.95      8.03 o 
  20   2   1      230.88      238.93      7.44 o 
  22   2   1       18.92       11.85      2.22 o 
  24   2   1        0.47        1.48      2.08 o 
  26   2   1      212.69      212.61      4.99 o 
  28   2   1      121.60      140.07     24.50 o 
  30   2   1        4.54       12.93      4.78 o 
  32   2   1        2.25        4.91      5.22 o 
 -31   3   1        0.93        2.66      7.15 o 
 -29   3   1        0.01       -0.02      3.66 o 
 -27   3   1       11.73        4.51      6.76 o 
 -25   3   1       12.49        4.09      4.73 o 
 -23   3   1       37.83       46.08      4.16 o 
 -21   3   1        1.95        3.30      5.35 o 
 -19   3   1      387.10      377.92     10.60 o 
 -17   3   1       69.02       77.35     11.19 o 
 -15   3   1       44.48       38.19      3.47 o 
 -13   3   1      122.64      109.59      4.40 o 
 -11   3   1      124.96      125.76      6.00 o 
  -9   3   1     2529.05     2854.06     47.43 o 
  -7   3   1     5470.23     5636.92     60.28 o 
  -5   3   1      111.32      123.16      2.83 o 
  -3   3   1      592.59      638.55      6.58 o 
  -1   3   1      454.30      445.48      5.12 o 
   1   3   1      517.14      524.08      8.48 o 
   3   3   1      335.59      333.09      4.60 o 
   5   3   1      540.97      498.14     11.28 o 
   7   3   1      165.48      141.73      4.76 o 
   9   3   1     1235.55     1207.87     16.73 o 
  11   3   1        4.85       11.67      3.35 o 
  13   3   1     1093.00     1123.78     21.07 o 
  15   3   1      150.68      160.11      7.25 o 
  17   3   1      217.06      200.34      5.39 o 
  19   3   1      118.25      117.53     20.85 o 
  21   3   1      136.51      149.68     12.00 o 
  23   3   1        3.98        2.54      3.38 o 
  25   3   1       14.32        9.60      4.09 o 
  27   3   1        0.00        1.30      3.07 o 
  29   3   1        2.15       34.07     20.00 o 
  31   3   1        0.05       35.94     24.50 o 
 -28   4   1        1.84       -6.76     11.26 o 
 -26   4   1       17.16       28.89      7.94 o 
 -24   4   1        1.32        1.69      3.38 o 
 -22   4   1       81.28       91.08     13.80 o 
 -20   4   1       85.42       54.36      6.84 o 
 -18   4   1       74.98       84.51      3.38 o 
 -16   4   1      134.82      131.27      3.38 o 
 -14   4   1       27.93       24.61      5.58 o 
 -12   4   1        2.40        0.84      3.35 o 
 -10   4   1      336.90      328.21      8.72 o 
  -8   4   1     9995.92    10332.60    136.73 o 
  -6   4   1     3459.08     3668.29     33.13 o 
  -4   4   1       51.96       53.60      2.79 o 
  -2   4   1       31.93       32.68      3.15 o 
   0   4   1        0.66        0.49      1.85 o 
   2   4   1       14.33       19.63      1.98 o 
   4   4   1      255.50      270.82      4.92 o 
   6   4   1     2177.86     2300.19     25.79 o 
   8   4   1     2935.26     3163.72    109.13 o 
  10   4   1        8.34        8.60      2.69 o 
  12   4   1      345.90      384.40     23.28 o 
  14   4   1      123.03      138.91      7.57 o 
  16   4   1      632.84      670.59     16.92 o 
  18   4   1       25.85       21.41     16.90 o 
  20   4   1        0.33        1.25      5.37 o 
  22   4   1        9.69       12.40      9.58 o 
  24   4   1        3.71        9.94      6.74 o 
  28   4   1       22.51        9.21      9.07 o 
  30   4   1      115.70      165.63     21.41 o 
 -27   5   1        3.29        0.00      9.01 o 
 -23   5   1      103.29      101.97     15.77 o 
 -21   5   1       34.18       21.97     10.70 o 
 -19   5   1       35.01       24.78     10.70 o 
 -17   5   1       18.17       14.36      6.37 o 
 -15   5   1        5.49        7.33      7.89 o 
 -13   5   1       11.97       11.84      7.89 o 
 -11   5   1       34.76       31.29      2.20 o 
  -9   5   1       14.12       15.94      2.01 o 
  -7   5   1      122.20      132.16      5.66 o 
  -5   5   1     1121.69     1202.95     17.63 o 
  -3   5   1     1695.26     1831.34     15.43 o 
  -1   5   1      259.20      259.16      4.39 o 
   1   5   1      699.36      679.64     13.76 o 
   3   5   1       96.81      104.26      4.52 o 
   5   5   1      383.12      411.34      9.53 o 
   7   5   1      108.93      115.36      4.73 o 
   9   5   1      158.51      159.84      5.80 o 
  11   5   1        0.31        0.02      1.75 o 
  13   5   1      320.48      295.36     12.68 o 
  15   5   1        0.06       -3.95      8.45 o 
  17   5   1      241.34      230.74     11.55 o 
  19   5   1       19.90       31.86      7.76 o 
  23   5   1        2.46       -5.07      9.58 o 
  27   5   1       20.15       33.80     14.08 o 
 -26   6   1        1.89      -12.40     12.40 o 
 -20   6   1        6.76       -5.63     10.14 o 
 -18   6   1       38.98       24.31     10.14 o 
 -16   6   1       74.49       65.91     12.96 o 
 -14   6   1       51.44       51.83     11.84 o 
 -12   6   1      914.80      882.05     24.62 o 
 -10   6   1     1427.49     1416.89     18.50 o 
  -8   6   1       45.50       37.40      4.23 o 
  -6   6   1      108.13       87.66      3.70 o 
  -4   6   1       14.19       11.29      2.89 o 
  -2   6   1        0.00       -1.41      2.62 o 
   0   6   1       34.93       41.46      2.97 o 
   2   6   1       41.25       50.52      4.39 o 
   4   6   1        3.27        1.75      2.64 o 
   6   6   1        1.95        4.27      4.43 o 
   8   6   1       28.53       26.43      4.23 o 
  10   6   1      668.93      692.61      9.41 o 
  12   6   1      804.78      844.60     17.78 o 
  14   6   1        7.43       93.66     59.44 o 
  16   6   1       37.29       46.76     12.40 o 
  18   6   1       27.71       29.86     20.28 o 
  20   6   1        4.10        4.51     17.47 o 
  22   6   1        0.36       -2.19      6.22 o 
  24   6   1        1.07       -1.12     10.70 o 
 -23   7   1        2.04        9.01      9.17 o 
 -13   7   1        0.02      -10.14     10.14 o 
 -11   7   1        5.00        5.28      2.94 o 
  -9   7   1        0.65       -1.28      3.22 o 
  -7   7   1        2.26        2.48      3.24 o 
  -5   7   1       22.01       24.00      3.70 o 
  -3   7   1       52.26       38.60      5.95 o 
  -1   7   1      540.90      576.69      8.57 o 
   1   7   1      791.79      813.94     14.80 o 
   3   7   1        0.78       -1.51      3.26 o 
   5   7   1      110.10      123.76      8.73 o 
   7   7   1        6.48       13.80      5.18 o 
   9   7   1       22.80       31.11      4.28 o 
  11   7   1        1.43        0.06      2.52 o 
  13   7   1       24.77       19.15     10.14 o 
  15   7   1        9.47        2.82      9.01 o 
  17   7   1        2.99       -1.69      9.01 o 
  19   7   1        0.13       -7.61      7.97 o 
  21   7   1       13.07        4.51      7.97 o 
 -20   8   1        0.94       19.15     14.08 o 
 -18   8   1       18.59       11.26     12.96 o 
 -14   8   1      106.38      118.31     16.34 o 
 -12   8   1        3.19        0.56      7.89 o 
 -10   8   1       18.91       18.95      6.32 o 
  -8   8   1       23.13       27.13      5.61 o 
  -6   8   1        0.07       -2.34      3.67 o 
  -4   8   1        0.04       -4.30      4.30 o 
  -2   8   1        5.32        2.01      3.93 o 
   0   8   1        0.21        0.77      4.33 o 
   2   8   1        5.58        1.66      2.56 o 
   4   8   1       10.74        9.27      4.43 o 
   6   8   1        2.29        3.87      3.14 o 
   8   8   1       25.97       14.77      4.76 o 
  10   8   1        0.42        6.07      3.48 o 
  12   8   1        3.65        6.16      5.70 o 
  14   8   1       68.45       52.59      8.22 o 
  16   8   1       28.65       30.39     12.11 o 
  18   8   1        0.47        5.07     19.15 o 
  20   8   1        0.07       -2.25     10.70 o 
 -15   9   1        0.13       18.03     11.84 o 
 -13   9   1        1.30       -7.89     10.14 o 
 -11   9   1        4.09        7.33      9.01 o 
  -9   9   1        0.49       -2.82     13.52 o 
  -7   9   1        1.13       -0.25      5.00 o 
  -5   9   1        8.43        9.80      4.17 o 
  -3   9   1       28.25       15.06      4.88 o 
  -1   9   1       19.56        3.38      8.45 o 
   1   9   1        8.66        1.56      3.04 o 
   3   9   1       54.65       12.43     14.65 o 
   5   9   1       60.18       68.26      6.86 o 
   7   9   1        0.07        0.22      3.69 o 
   9   9   1        2.34       -3.38      7.89 o 
  11   9   1        0.10        2.82      8.45 o 
  13   9   1        1.94       10.70     18.03 o 
  15   9   1        0.14       -3.95     18.03 o 
  -4  10   1        1.53        1.56      5.29 o 
  -2  10   1        1.06        5.63      6.47 o 
   0  10   1        0.63       -0.81      7.89 o 
   2  10   1        2.01        1.69      7.89 o 
   4  10   1        4.05        6.19      6.76 o 
 -32   0   2        0.32       -2.23      4.17 o 
 -30   0   2       44.76       28.16      7.33 o 
 -28   0   2      184.18      188.74     21.41 o 
 -26   0   2      353.55      366.89     11.92 o 
 -24   0   2       20.53       19.83      4.66 o 
 -22   0   2       23.57       27.78      6.76 o 
 -20   0   2      313.83      302.83      9.34 o 
 -18   0   2       20.02       13.13      3.89 o 
 -16   0   2        8.41       11.65      2.46 o 
 -14   0   2      232.58      244.86      6.66 o 
 -12   0   2        0.28       12.12      5.35 o 
 -10   0   2      441.97      452.05     14.93 o 
  -8   0   2     1366.22     1389.61     21.10 o 
  -6   0   2    16085.47    15603.34    281.21 o 
  -4   0   2     4509.42     4616.68     67.13 o 
  -2   0   2     8479.70     7934.10    120.03 o 
   0   0   2    64846.36    52623.65   1468.15 o 
   2   0   2     8701.37     7659.65    244.51 o 
   4   0   2    13426.89    13370.71    193.68 o 
   6   0   2     6849.33     5710.19     58.06 o 
   8   0   2    18865.51    18510.25    257.19 o 
  10   0   2       13.08        3.24      2.63 o 
  12   0   2      878.16      937.49     10.30 o 
  14   0   2      215.38      213.94      8.40 o 
  16   0   2      302.55      297.65      5.10 o 
  18   0   2      250.28      284.30      5.36 o 
  20   0   2       61.07       60.98      5.19 o 
  22   0   2     3581.52     3801.48     62.48 o 
  24   0   2     1629.35     1558.87     42.61 o 
  26   0   2      116.13      112.23     11.65 o 
  28   0   2       30.26       25.93      5.38 o 
  30   0   2        3.16       10.95      6.13 o 
  32   0   2        1.64        6.25      6.19 o 
 -31   1   2        0.21        2.72      5.07 o 
 -29   1   2        1.47        2.75      2.81 o 
 -27   1   2       17.98       12.27      5.61 o 
 -25   1   2       16.51       16.85      3.70 o 
 -23   1   2        9.94        8.37      2.51 o 
 -21   1   2        0.22       -1.73      3.53 o 
 -19   1   2       10.47       15.56      3.65 o 
 -17   1   2      803.58      814.90      8.25 o 
 -15   1   2     5745.35     5848.07     58.56 o 
 -13   1   2     4143.15     4529.39     40.66 o 
 -11   1   2     4607.96     4942.77     49.17 o 
  -9   1   2      362.59      374.51      6.75 o 
  -7   1   2     2895.41     3047.61     38.30 o 
  -5   1   2     3344.88     3037.20     28.51 o 
  -3   1   2      154.20      152.25      6.20 o 
  -1   1   2        5.38        0.73      3.23 o 
   1   1   2     1647.97     1465.36     13.67 o 
   3   1   2      215.00      252.83      7.04 o 
   5   1   2      455.13      450.54      4.83 o 
   7   1   2        2.32        5.80      2.05 o 
   9   1   2        8.43        9.44      1.71 o 
  11   1   2      514.06      494.59      6.04 o 
  13   1   2        0.28       -1.24      1.93 o 
  15   1   2      236.14      234.65      4.39 o 
  17   1   2        0.54        1.72      1.60 o 
  19   1   2       39.59       33.16      3.06 o 
  21   1   2      105.13      103.08      7.52 o 
  23   1   2      142.00      148.22      5.41 o 
  25   1   2      115.15      135.06      8.67 o 
  27   1   2       56.36       44.61      4.83 o 
  29   1   2        1.05        9.61      5.09 o 
  31   1   2        5.31        3.15      4.10 o 
 -32   2   2       15.18       14.04      4.82 o 
 -30   2   2       18.39       13.79      5.86 o 
 -28   2   2       14.52       11.34      4.97 o 
 -26   2   2       22.84       14.18      3.20 o 
 -24   2   2      227.86      196.69      5.79 o 
 -22   2   2      219.05      216.04      7.92 o 
 -20   2   2        3.45        1.16      2.00 o 
 -18   2   2       48.32       51.10      4.74 o 
 -16   2   2      265.78      274.47      7.24 o 
 -14   2   2      117.86      103.83      4.19 o 
 -12   2   2        0.97        0.20      1.71 o 
 -10   2   2      671.63      798.77      7.22 o 
  -8   2   2     1084.53     1097.36     10.76 o 
  -6   2   2      349.03      328.03      5.90 o 
  -4   2   2    12721.36    13011.33    163.78 o 
  -2   2   2    17036.78    17338.47    238.53 o 
   0   2   2     2357.21     2269.64     19.52 o 
   2   2   2      344.52      299.41      8.92 o 
   4   2   2    10768.33    11094.31    121.55 o 
   6   2   2     1860.07     1566.98     20.49 o 
   8   2   2     3607.53     3714.82     28.86 o 
  10   2   2        0.26        3.86      1.39 o 
  12   2   2       69.36       75.51      3.69 o 
  14   2   2       69.80       59.54      2.39 o 
  16   2   2       95.23       96.99      4.94 o 
  18   2   2     1266.26     1315.47     14.13 o 
  20   2   2     1040.56     1004.15     10.73 o 
  22   2   2        6.37        5.46      2.39 o 
  24   2   2      153.22      150.92      4.93 o 
  26   2   2      479.68      477.37     12.04 o 
  28   2   2       87.81       98.69     18.08 o 
  30   2   2        5.36       15.53     13.22 o 
 -31   3   2        0.87       11.89      9.58 o 
 -29   3   2        0.02       -3.28      7.15 o 
 -27   3   2        6.95        7.49      5.82 o 
 -25   3   2        1.98        7.46      4.87 o 
 -23   3   2      128.25      123.44     10.37 o 
 -21   3   2      175.90      197.58     27.53 o 
 -19   3   2      676.21      712.78     14.63 o 
 -17   3   2      136.98      130.25      6.95 o 
 -15   3   2      272.67      251.45     12.03 o 
 -13   3   2      268.52      253.95      7.67 o 
 -11   3   2      207.43      200.93      3.21 o 
  -9   3   2     3816.67     4011.66     42.15 o 
  -7   3   2     9352.37     9842.28    136.61 o 
  -5   3   2      409.56      385.01     17.89 o 
  -3   3   2      633.31      686.40      9.17 o 
  -1   3   2     1361.54     1258.59     28.41 o 
   1   3   2       17.09       18.13      2.08 o 
   3   3   2       15.92       19.91      2.78 o 
   5   3   2      415.78      366.62      6.07 o 
   7   3   2      229.93      206.62      3.78 o 
   9   3   2      568.31      563.76     13.39 o 
  11   3   2       24.59       21.24      1.73 o 
  13   3   2       29.29       29.54      1.94 o 
  15   3   2      322.12      326.80      9.97 o 
  17   3   2        0.44        0.90      3.52 o 
  19   3   2      577.67      636.48     29.60 o 
  21   3   2        9.22        8.09      4.90 o 
  23   3   2        1.52        0.12      4.73 o 
  25   3   2        3.35        8.09      6.09 o 
  27   3   2        5.58       14.56      8.11 o 
  29   3   2       25.70       36.25     14.93 o 
  31   3   2       70.08       76.44     30.99 o 
 -30   4   2        0.72        0.56     10.70 o 
 -28   4   2        0.00       11.64      9.07 o 
 -26   4   2       13.23       10.78      7.14 o 
 -24   4   2        0.48       -0.56      3.95 o 
 -22   4   2       35.90       29.41      4.58 o 
 -20   4   2      200.63      180.41     10.46 o 
 -18   4   2       46.04       37.91      3.57 o 
 -16   4   2        0.24        0.23      1.97 o 
 -14   4   2      170.41      185.51      8.40 o 
 -12   4   2      286.32      290.91     13.22 o 
 -10   4   2      677.95      667.80     14.73 o 
  -8   4   2     3116.76     3115.79     36.83 o 
  -6   4   2     3836.37     4056.95     33.83 o 
  -4   4   2      615.42      555.63      7.67 o 
  -2   4   2     1316.72     1392.45     19.75 o 
   0   4   2      957.63      980.52     14.70 o 
   2   4   2      795.75      790.94      7.14 o 
   4   4   2        8.56        6.17      1.74 o 
   6   4   2       64.96       47.40      3.12 o 
   8   4   2      225.40      245.94      6.68 o 
  10   4   2       39.07       30.85      3.53 o 
  12   4   2       55.65       53.40      1.70 o 
  14   4   2      433.49      459.76     14.07 o 
  16   4   2      488.89      499.27     12.79 o 
  18   4   2      150.68      162.37     12.72 o 
  20   4   2       56.34       62.76      6.72 o 
  22   4   2       60.58       52.40     11.84 o 
  24   4   2       16.06        6.59      9.12 o 
  26   4   2        1.08       20.85     20.28 o 
  28   4   2       30.06       26.10      9.35 o 
 -27   5   2        0.81       10.14     10.70 o 
 -23   5   2       55.52       56.34     14.08 o 
 -21   5   2      110.38       78.87     13.52 o 
 -19   5   2       38.38       19.20      8.83 o 
 -17   5   2        0.08        4.80      5.76 o 
 -15   5   2        3.89        9.01      7.89 o 
 -13   5   2       40.90       42.14      6.21 o 
 -11   5   2       53.23       70.27      5.34 o 
  -9   5   2       71.35       76.45      3.11 o 
  -7   5   2      109.88      119.65      3.73 o 
  -5   5   2     1990.91     2124.29     19.01 o 
  -3   5   2      957.68      993.26     10.62 o 
  -1   5   2      149.04      164.52      4.19 o 
   1   5   2        1.13        3.66      2.18 o 
   3   5   2      208.40      196.82      4.60 o 
   5   5   2       12.86        9.70      1.99 o 
   7   5   2       30.80       26.81      3.08 o 
   9   5   2       13.82       16.20      2.75 o 
  11   5   2        2.86        1.74      2.68 o 
  13   5   2        7.16        0.20      4.12 o 
  15   5   2      243.38      257.57     11.65 o 
  17   5   2        2.78        4.26      4.36 o 
  19   5   2       49.69       41.92     10.15 o 
  21   5   2        0.06      -10.70     10.70 o 
  23   5   2        9.56       21.11      7.10 o 
  25   5   2        0.14        9.58     10.70 o 
  27   5   2       20.84       42.81     26.48 o 
 -26   6   2        5.64       21.41     14.08 o 
 -20   6   2        0.31       -1.69      6.78 o 
 -18   6   2       66.80       87.27     19.72 o 
 -16   6   2      197.99      226.02     20.57 o 
 -14   6   2      309.90      316.63     19.15 o 
 -12   6   2      869.98      844.33     16.91 o 
 -10   6   2     1075.20     1037.71     16.24 o 
  -8   6   2       30.19       31.34      2.82 o 
  -6   6   2      234.31      227.68      7.09 o 
  -4   6   2       33.97       29.71      2.75 o 
  -2   6   2       50.47       63.33      4.94 o 
   0   6   2        9.26        6.15      2.65 o 
   2   6   2        0.76        5.44      2.43 o 
   4   6   2        6.53       11.61      2.07 o 
   6   6   2       41.94       47.35      5.72 o 
   8   6   2        0.09        2.06      2.34 o 
  10   6   2      183.48      221.48      9.29 o 
  12   6   2      155.76      190.05     18.41 o 
  14   6   2       43.05       31.34      7.64 o 
  16   6   2       33.13       26.98      6.76 o 
  18   6   2        6.83        6.76     18.03 o 
  20   6   2        4.04      -17.22     17.47 o 
  22   6   2        0.47        0.29      8.33 o 
  24   6   2        4.58       -3.89     10.14 o 
  26   6   2        2.31       10.02      9.13 o 
 -21   7   2        0.12        6.76     11.26 o 
 -19   7   2        7.12        7.89     10.70 o 
 -15   7   2       26.88       19.72     11.84 o 
 -13   7   2        0.01       -0.20      1.57 o 
 -11   7   2        4.60        2.29      2.93 o 
  -9   7   2        1.56        0.95      3.39 o 
  -7   7   2        0.68       10.64      7.30 o 
  -5   7   2        7.10        4.83      2.34 o 
  -3   7   2       92.95      118.45      5.81 o 
  -1   7   2      289.76      307.71      8.50 o 
   1   7   2       78.79       89.77      5.67 o 
   3   7   2        3.62        7.35      2.97 o 
   5   7   2        7.88        5.71      2.96 o 
   7   7   2        3.47        6.87      4.23 o 
   9   7   2        8.83        3.08      5.69 o 
  11   7   2       18.27       16.03      4.02 o 
  13   7   2       28.85       44.95      5.07 o 
  15   7   2        0.68        2.25      9.01 o 
  17   7   2       19.48        8.74      7.76 o 
  19   7   2       11.28       15.77     11.84 o 
  21   7   2       13.71       21.69      9.54 o 
  23   7   2        0.03        6.76     12.96 o 
 -14   8   2      363.79      329.58     36.62 o 
 -12   8   2      158.14      189.30     27.04 o 
 -10   8   2        0.13        0.84      3.99 o 
  -8   8   2        0.08        1.81      3.01 o 
  -6   8   2       11.45       12.93      3.42 o 
  -4   8   2        0.48       -2.39      3.45 o 
  -2   8   2        1.02       -1.11      3.13 o 
   0   8   2        0.22       -0.98      3.39 o 
   2   8   2        0.45       -1.65      3.17 o 
   4   8   2        5.19        5.14      2.77 o 
   6   8   2       34.82       40.76      4.54 o 
   8   8   2      156.98      207.25     17.68 o 
  10   8   2       33.16       15.90      4.53 o 
  12   8   2       19.14       15.21      9.07 o 
  14   8   2        1.48        0.56     16.34 o 
  16   8   2       12.78       12.62     10.49 o 
  18   8   2        1.71       -2.85      9.98 o 
 -13   9   2        3.99       12.56     10.21 o 
 -11   9   2        0.52       -3.71      8.44 o 
  -9   9   2        2.07       29.01     16.62 o 
  -7   9   2        0.13        7.49      4.89 o 
  -5   9   2        4.62       11.14      8.33 o 
  -3   9   2        5.43        3.62      3.55 o 
  -1   9   2        0.32        0.00      7.33 o 
   1   9   2       31.67       26.94      7.41 o 
   3   9   2       55.35       69.86     11.26 o 
   5   9   2        5.39       11.49      7.30 o 
   7   9   2        0.27        0.07      4.63 o 
   9   9   2        1.78       -3.32      6.33 o 
  11   9   2        1.19        1.05      6.48 o 
  13   9   2        0.76        5.16      9.80 o 
  -4  10   2        0.39        5.63      5.80 o 
  -2  10   2        0.36       10.43     11.89 o 
   0  10   2        0.01       12.05     11.55 o 
   2  10   2        3.44       10.70     15.77 o 
   4  10   2       24.52        9.58      7.33 o 
 -31   1   3        4.02       11.93     10.25 o 
 -29   1   3        0.00        0.26      2.29 o 
 -27   1   3       20.00       11.79      4.48 o 
 -25   1   3       14.13       11.36      4.38 o 
 -23   1   3        5.04        7.23      2.85 o 
 -21   1   3       79.83       85.69      3.84 o 
 -19   1   3      252.26      273.50      6.38 o 
 -17   1   3      257.57      287.06      5.51 o 
 -15   1   3       64.78       88.35      2.97 o 
 -13   1   3      704.28      762.18      9.34 o 
 -11   1   3     2185.62     2288.99     31.23 o 
  -9   1   3       14.91       15.05      2.51 o 
  -7   1   3       85.16       62.70      3.46 o 
  -5   1   3     3220.63     3153.65     28.79 o 
  -3   1   3      393.62      336.52      5.93 o 
  -1   1   3     8420.10     8061.56     92.36 o 
   1   1   3     3664.66     3167.90     42.77 o 
   3   1   3       46.15       31.21      3.44 o 
   5   1   3      360.83      410.07      5.92 o 
   7   1   3     6785.17     6792.84     55.25 o 
   9   1   3        3.97        4.11      2.19 o 
  11   1   3     6251.58     6143.64     55.31 o 
  13   1   3      498.23      476.29      5.88 o 
  15   1   3      304.16      276.20      4.45 o 
  17   1   3      829.73      842.28      8.40 o 
  19   1   3        0.81        2.04      2.08 o 
  21   1   3        3.52        3.23      2.81 o 
  23   1   3      107.69      107.28      4.98 o 
  25   1   3       76.78       83.45      4.78 o 
  27   1   3       43.11       32.97      6.09 o 
  29   1   3        0.97        3.83      4.16 o 
  31   1   3       10.82       15.77      6.01 o 
 -32   2   3       23.39       35.88     23.94 o 
 -30   2   3       22.95       15.05      8.00 o 
 -28   2   3        2.82        2.22      3.65 o 
 -26   2   3        0.88        3.35      2.46 o 
 -24   2   3      149.58      139.30      8.66 o 
 -22   2   3      120.00      106.78      5.89 o 
 -20   2   3       12.95        5.99      2.17 o 
 -18   2   3      235.20      243.51      5.21 o 
 -16   2   3        3.08        4.18      2.23 o 
 -14   2   3       80.24       87.63      3.36 o 
 -12   2   3        0.74        2.48      2.37 o 
 -10   2   3      994.93      886.97      9.94 o 
  -8   2   3       19.27       20.81      2.66 o 
  -6   2   3      581.39      576.66      8.29 o 
  -4   2   3      255.24      294.56      6.63 o 
  -2   2   3       33.07       23.31      3.68 o 
   0   2   3      194.45      201.60      7.67 o 
   2   2   3     3179.32     2868.86     24.54 o 
   4   2   3      933.21      891.16     15.99 o 
   6   2   3      210.38      206.90      5.02 o 
   8   2   3      751.05      846.36      7.85 o 
  10   2   3      324.13      326.01      5.25 o 
  12   2   3      186.11      212.15      3.72 o 
  14   2   3      206.48      191.84      5.38 o 
  16   2   3      206.65      206.92      4.83 o 
  18   2   3      955.21      957.16     14.51 o 
  20   2   3     1168.22     1166.71     26.74 o 
  22   2   3       87.49       82.55      4.37 o 
  24   2   3       65.52       69.28      7.94 o 
  26   2   3      167.14      169.96     10.52 o 
  28   2   3      181.56      158.02     10.77 o 
  30   2   3        8.06       33.47     19.17 o 
 -31   3   3        0.96        6.83      7.04 o 
 -29   3   3        3.15        0.80      4.15 o 
 -27   3   3        1.54        2.89      3.70 o 
 -25   3   3        2.43        3.16      3.38 o 
 -23   3   3        0.01        8.12      3.50 o 
 -21   3   3      141.88      149.58      5.62 o 
 -19   3   3      457.02      485.10     12.74 o 
 -17   3   3      190.99      190.23      5.55 o 
 -15   3   3        0.56       -1.41      1.48 o 
 -13   3   3      457.75      447.65      7.64 o 
 -11   3   3      362.04      358.25      4.87 o 
  -9   3   3      222.06      301.57      7.97 o 
  -7   3   3      194.02      203.58      7.32 o 
  -5   3   3       53.43       55.58      2.84 o 
  -3   3   3      373.66      370.41      8.21 o 
  -1   3   3     1468.63     1426.28     16.23 o 
   1   3   3      459.14      450.65      7.17 o 
   3   3   3     3439.73     3374.51     35.75 o 
   5   3   3       14.52        4.19      2.85 o 
   7   3   3     1264.33     1159.78     23.46 o 
   9   3   3      407.77      395.84      5.06 o 
  11   3   3      437.35      429.83      9.06 o 
  13   3   3      728.00      749.72     10.62 o 
  15   3   3      923.25      937.34     12.46 o 
  17   3   3       62.67       79.59      7.79 o 
  19   3   3      227.69      199.87     22.87 o 
  21   3   3       51.93       52.28      3.73 o 
  23   3   3       25.81       19.79      5.10 o 
  25   3   3        8.47        2.24      5.30 o 
  27   3   3       14.39       30.97      6.37 o 
  29   3   3        0.29       -3.22      7.87 o 
 -28   4   3        0.09       11.87      9.11 o 
 -26   4   3        5.96       15.35      5.74 o 
 -24   4   3        0.83        1.19      4.42 o 
 -22   4   3       13.68        3.23      5.07 o 
 -20   4   3      302.31      251.47      7.37 o 
 -18   4   3        0.64        0.88      4.84 o 
 -16   4   3        0.00       -4.23      4.23 o 
 -14   4   3       23.46       26.46      5.36 o 
 -12   4   3       99.25      109.58      4.63 o 
 -10   4   3       28.97       39.71      4.39 o 
  -8   4   3      472.27      514.53      8.49 o 
  -6   4   3      784.39      782.71     11.05 o 
  -4   4   3      513.76      513.47      6.50 o 
  -2   4   3       47.11       64.30      4.00 o 
   0   4   3      255.19      241.92      5.51 o 
   2   4   3       11.84       20.83      3.05 o 
   4   4   3     1021.29      976.02     11.95 o 
   6   4   3       16.44       12.24      2.85 o 
   8   4   3       14.05       14.92      2.35 o 
  10   4   3        4.18        4.31      2.33 o 
  12   4   3        0.12        1.60      1.83 o 
  14   4   3      591.57      577.59      6.77 o 
  16   4   3     1725.45     1713.51     26.58 o 
  18   4   3       27.72       24.23      5.52 o 
  20   4   3       19.99       26.48      6.06 o 
  22   4   3        5.15       11.36      5.81 o 
  24   4   3        0.16       -4.80      5.31 o 
  26   4   3       15.64       24.38     13.45 o 
  28   4   3       17.21       30.30     12.63 o 
 -27   5   3        3.41        0.94      8.17 o 
 -25   5   3       18.83       37.74     25.36 o 
 -23   5   3       89.58       71.55     15.21 o 
 -21   5   3        2.59        2.21      2.58 o 
 -19   5   3        5.79        3.12      2.53 o 
 -17   5   3        4.30        0.18      4.33 o 
 -15   5   3        0.93        0.75      1.60 o 
 -13   5   3       76.06       91.97      3.13 o 
 -11   5   3        0.19        0.42      1.68 o 
  -9   5   3      153.90      176.55      4.22 o 
  -7   5   3      383.15      393.63      6.27 o 
  -5   5   3       88.20      106.17      3.17 o 
  -3   5   3        0.00        2.81      2.16 o 
  -1   5   3      536.66      499.52      8.13 o 
   1   5   3        1.62        1.85      2.18 o 
   3   5   3      268.11      240.09      4.96 o 
   5   5   3      125.88      122.78      3.98 o 
   7   5   3      263.42      258.42      4.26 o 
   9   5   3      159.42      149.96      4.68 o 
  11   5   3       26.15       22.22      2.93 o 
  13   5   3        3.35        0.73      1.81 o 
  15   5   3      190.57      229.77     18.70 o 
  17   5   3      258.33      253.96      8.80 o 
  19   5   3       87.04      100.01      8.63 o 
  21   5   3       10.77       15.89      6.29 o 
  23   5   3        9.01       28.05     17.50 o 
  25   5   3        7.54        7.07      6.28 o 
  27   5   3        9.52       36.76     29.64 o 
 -26   6   3        0.04        0.00     19.15 o 
 -24   6   3        1.02        0.00     10.14 o 
 -22   6   3        3.55      -12.40     12.40 o 
 -20   6   3        9.85        5.91      8.69 o 
 -18   6   3       22.71       19.90      7.54 o 
 -16   6   3       78.80       46.05     14.52 o 
 -14   6   3        9.07        5.99      2.07 o 
 -12   6   3      181.80      171.38      5.83 o 
 -10   6   3      161.27      168.01      6.35 o 
  -8   6   3        0.05        0.70      2.40 o 
  -6   6   3        7.46        5.78      2.70 o 
  -4   6   3       35.14       37.28      3.53 o 
  -2   6   3       47.12       51.48      3.31 o 
   0   6   3       12.45       13.59      2.48 o 
   2   6   3       24.48       26.34      3.30 o 
   4   6   3        4.48        4.76      2.50 o 
   6   6   3      108.17      124.01      3.47 o 
   8   6   3      274.84      295.83      7.35 o 
  10   6   3       25.24       24.47      3.34 o 
  12   6   3      859.79      844.74     27.19 o 
  14   6   3      143.34      120.81     21.61 o 
  16   6   3        2.16       -4.50      6.64 o 
  18   6   3        9.36       30.06     12.58 o 
  20   6   3        4.44        6.69      9.74 o 
  22   6   3        9.51        2.54     13.15 o 
  24   6   3       11.66       22.54      9.04 o 
 -21   7   3        1.04       -6.19     20.28 o 
 -19   7   3        2.29        4.48      7.54 o 
 -17   7   3        4.18        5.63     10.14 o 
 -15   7   3        0.00       -5.17      6.74 o 
 -13   7   3        0.20        0.50      1.57 o 
 -11   7   3        2.01       -2.25      2.25 o 
  -9   7   3        0.00       -2.46      2.46 o 
  -7   7   3        0.07       -1.71      2.92 o 
  -5   7   3       41.08       44.91      4.05 o 
  -3   7   3      114.01      114.03      4.11 o 
  -1   7   3        0.23       -1.43      3.26 o 
   1   7   3       15.55       28.87      5.25 o 
   3   7   3       52.95       60.61      3.06 o 
   5   7   3       56.30       54.09      4.90 o 
   7   7   3        7.92        3.22      2.86 o 
   9   7   3       12.34       12.64      5.00 o 
  11   7   3       44.07       59.11      4.93 o 
  13   7   3       29.40       29.65      4.00 o 
  15   7   3        0.09       -0.49      4.89 o 
  17   7   3        2.81        2.77      5.96 o 
  19   7   3        0.38        1.12     10.14 o 
  21   7   3       34.15       31.90      9.65 o 
 -14   8   3       27.03        1.12     15.77 o 
 -12   8   3       19.02       14.08     17.47 o 
 -10   8   3       13.94        9.46      4.86 o 
  -8   8   3        0.01        4.47      3.49 o 
  -6   8   3        3.65        6.70      2.54 o 
  -4   8   3        5.72        2.34      2.77 o 
  -2   8   3        0.79       -0.18      3.29 o 
   0   8   3        0.15        0.81      3.41 o 
   2   8   3        0.96        4.95      3.30 o 
   4   8   3        0.15        1.22      3.19 o 
   6   8   3       59.99       87.68      8.45 o 
   8   8   3      177.73      213.35     29.31 o 
  10   8   3       11.22       15.96      5.86 o 
  12   8   3       30.80       23.00      8.93 o 
  14   8   3        0.54        7.36      7.13 o 
  16   8   3        0.56       -3.15      8.64 o 
  18   8   3        0.83        5.75      7.63 o 
 -13   9   3        3.30        5.47      9.28 o 
 -11   9   3        0.02       -9.93     10.98 o 
  -9   9   3        0.04        6.02      8.17 o 
  -7   9   3        9.67       20.41     12.93 o 
  -5   9   3        1.67       -3.26      4.28 o 
  -3   9   3        0.22       11.85      6.51 o 
  -1   9   3        0.83       -0.06      3.62 o 
   1   9   3        2.64        6.26      3.47 o 
   3   9   3        0.05        6.21      5.53 o 
   5   9   3        7.45        3.54      5.33 o 
   7   9   3        4.94       15.90      8.53 o 
   9   9   3        9.84        7.47      9.72 o 
  11   9   3        0.62        8.96      7.17 o 
  13   9   3        0.73        5.46      7.85 o 
   0  10   3        0.76       46.76     18.03 o 
 -32   0   4        0.00       -1.12      4.17 o 
 -30   0   4        1.72        9.23      8.23 o 
 -28   0   4      310.63      313.50     16.34 o 
 -26   0   4      272.83      258.84      8.93 o 
 -24   0   4        0.05        3.45      3.65 o 
 -22   0   4        6.55        7.52      3.75 o 
 -20   0   4       21.92       19.95      4.42 o 
 -18   0   4        0.01        5.72      5.37 o 
 -16   0   4      726.47      697.48     23.10 o 
 -14   0   4      562.80      546.26     13.52 o 
 -12   0   4     1824.54     1858.35     29.87 o 
 -10   0   4        1.53        3.38      2.79 o 
  -8   0   4       25.13       20.07      3.91 o 
  -6   0   4      934.71      942.01     15.63 o 
  -4   0   4    37320.51    36601.30    907.11 o 
  -2   0   4     8683.70     7720.03    120.10 o 
   0   0   4    25413.28    24481.18    539.84 o 
   2   0   4      773.55      866.68     26.76 o 
   4   0   4     4698.46     4408.10     62.13 o 
   6   0   4     2279.99     2136.26     22.62 o 
   8   0   4        4.60       -2.03      3.34 o 
  10   0   4     3098.52     3388.06     42.80 o 
  12   0   4     2142.02     2245.16     28.26 o 
  14   0   4        5.78        7.10      3.00 o 
  16   0   4       31.61       49.31      5.90 o 
  18   0   4        2.11        1.91      3.30 o 
  20   0   4       35.96       28.01      5.53 o 
  22   0   4     2251.93     2252.77     31.91 o 
  24   0   4      938.22      981.38     15.63 o 
  26   0   4        6.42        6.62      4.85 o 
  28   0   4       14.76        8.89      4.29 o 
  30   0   4        6.55        4.83      5.25 o 
 -31   1   4       14.32       13.73      6.63 o 
 -29   1   4        4.64        1.03      3.39 o 
 -27   1   4        3.74       -1.76      4.63 o 
 -25   1   4        2.06        1.90      2.72 o 
 -23   1   4       10.88       12.56      3.25 o 
 -21   1   4       35.56       36.12      3.98 o 
 -19   1   4      167.24      178.91     10.05 o 
 -17   1   4      309.42      315.28      5.94 o 
 -15   1   4      585.79      612.55      8.20 o 
 -13   1   4      244.92      255.84      4.55 o 
 -11   1   4       48.76       45.86      4.30 o 
  -9   1   4      230.58      225.39      4.88 o 
  -7   1   4     1364.76     1221.00     12.44 o 
  -5   1   4      216.99      146.50      6.73 o 
  -3   1   4      685.72      610.00      8.52 o 
  -1   1   4      195.48      143.44      7.58 o 
   1   1   4      247.20      252.32      6.67 o 
   3   1   4      358.54      327.71      7.74 o 
   5   1   4       65.67       56.91      3.27 o 
   7   1   4     3325.36     3293.06     29.04 o 
   9   1   4     2431.47     2777.75     23.11 o 
  11   1   4     3121.27     3316.79     35.31 o 
  13   1   4     1164.83     1231.85     11.73 o 
  15   1   4        0.73        0.92      2.36 o 
  17   1   4        1.75        3.40      2.77 o 
  19   1   4       93.71       92.08      6.37 o 
  21   1   4       76.49       99.35      6.34 o 
  23   1   4       54.81       57.56      3.71 o 
  25   1   4        2.57        1.96      3.08 o 
  27   1   4       13.69       11.81      4.81 o 
  29   1   4        1.50        2.61      4.05 o 
  31   1   4        0.04       12.27      7.67 o 
 -30   2   4       82.29       91.45     10.67 o 
 -28   2   4        0.10       -5.05      5.05 o 
 -26   2   4        3.60        1.38      3.64 o 
 -24   2   4      124.45      100.61      6.28 o 
 -22   2   4       63.95       68.92      3.39 o 
 -20   2   4       55.23       61.11      5.55 o 
 -18   2   4       88.03       84.89      5.61 o 
 -16   2   4       24.84       28.20      3.03 o 
 -14   2   4       25.46       29.40      3.09 o 
 -12   2   4      623.20      600.59      7.93 o 
 -10   2   4      163.35      162.04      6.08 o 
  -8   2   4       67.42       68.33      4.26 o 
  -6   2   4     3953.10     3887.07     41.71 o 
  -4   2   4      330.69      283.89      8.29 o 
  -2   2   4     3154.70     3018.80     32.76 o 
   0   2   4     2948.38     3008.24     31.09 o 
   2   2   4     3740.93     3495.87     30.97 o 
   4   2   4     2183.79     1945.68     17.79 o 
   6   2   4        1.57        3.15      3.53 o 
   8   2   4      392.83      444.39      7.29 o 
  10   2   4      393.24      411.50      5.22 o 
  12   2   4       78.31       83.44      4.36 o 
  14   2   4      279.00      265.85      5.46 o 
  16   2   4      169.08      162.56     10.62 o 
  18   2   4      721.02      684.80     11.44 o 
  20   2   4     1151.71     1147.34     14.63 o 
  22   2   4        0.19        2.97      2.66 o 
  24   2   4       17.67       15.40      3.46 o 
  26   2   4      130.82      127.23     10.75 o 
  28   2   4       64.12       69.76      8.88 o 
  30   2   4        2.28        9.50      9.41 o 
 -29   3   4        1.32        9.48      6.28 o 
 -27   3   4        7.29        5.81      8.06 o 
 -25   3   4        0.13       -1.35      3.90 o 
 -23   3   4      102.77       99.45      7.47 o 
 -21   3   4       50.98       60.38      6.68 o 
 -19   3   4       26.78       28.22      2.88 o 
 -17   3   4      249.52      255.91      8.07 o 
 -15   3   4       12.11       18.35      2.81 o 
 -13   3   4        7.92        6.19      2.62 o 
 -11   3   4      507.46      485.02      7.99 o 
  -9   3   4       16.17       21.98      3.14 o 
  -7   3   4       11.38       11.65      3.37 o 
  -5   3   4      256.45      242.29      5.49 o 
  -3   3   4        4.45        7.24      2.76 o 
  -1   3   4      545.49      528.60      6.44 o 
   1   3   4       35.28       39.24      3.43 o 
   3   3   4      934.82      941.59      9.60 o 
   5   3   4     1283.53     1445.39     19.59 o 
   7   3   4       35.60       44.64      3.78 o 
   9   3   4        2.19        4.62      1.64 o 
  11   3   4       75.23       72.20      3.29 o 
  13   3   4       27.19       39.86      2.55 o 
  15   3   4      442.02      433.81      6.16 o 
  17   3   4        6.33        3.94      2.70 o 
  19   3   4       15.27       13.55      3.29 o 
  21   3   4        8.85       14.03      2.39 o 
  23   3   4       33.75       32.66      3.44 o 
  25   3   4        6.66        5.87      5.57 o 
  27   3   4       12.25       11.59      6.58 o 
  29   3   4        2.51        2.07      7.09 o 
 -28   4   4        0.94       -7.70      7.70 o 
 -26   4   4       14.65       15.26      7.96 o 
 -24   4   4       28.78       24.17      6.16 o 
 -22   4   4        7.11       10.01      4.32 o 
 -20   4   4      221.13      216.17     10.78 o 
 -18   4   4       82.78       81.64      6.71 o 
 -16   4   4       13.70        9.09      2.12 o 
 -14   4   4       73.06       76.12      4.41 o 
 -12   4   4      116.80      136.56      5.99 o 
 -10   4   4      436.83      453.21      7.69 o 
  -8   4   4     1000.88      913.10     11.10 o 
  -6   4   4       39.65       49.35      6.09 o 
  -4   4   4       85.68       88.36      5.14 o 
  -2   4   4       10.78       14.59      3.75 o 
   0   4   4        9.10       14.86      3.17 o 
   2   4   4     1268.11     1268.74     16.71 o 
   4   4   4     3985.95     4004.09     43.52 o 
   6   4   4     1345.39     1415.36     15.46 o 
   8   4   4      155.05      143.51      5.48 o 
  10   4   4       20.64       24.08      1.95 o 
  12   4   4       15.97       12.94      2.65 o 
  14   4   4      986.99      950.58     10.52 o 
  16   4   4     1603.14     1603.41     16.93 o 
  18   4   4      147.04      138.34      6.11 o 
  20   4   4        0.81       -4.36      6.20 o 
  22   4   4        2.08       11.38      5.22 o 
  24   4   4        2.07        0.15      4.50 o 
  26   4   4        0.07        1.18      5.70 o 
  28   4   4        1.47        4.19     15.99 o 
 -27   5   4        0.02       -6.46     14.03 o 
 -25   5   4       57.71       61.98     15.77 o 
 -23   5   4       52.77       25.14      8.81 o 
 -21   5   4       46.80       36.71      5.63 o 
 -19   5   4       15.42        6.29      6.09 o 
 -17   5   4       30.72       23.59      6.82 o 
 -15   5   4       11.22       18.94      3.97 o 
 -13   5   4      110.56      104.15     11.32 o 
 -11   5   4        0.15        0.47      2.13 o 
  -9   5   4        9.07       15.05      3.53 o 
  -7   5   4       10.50       10.49      2.87 o 
  -5   5   4        4.90        6.55      3.49 o 
  -3   5   4        4.52        4.43      2.50 o 
  -1   5   4      203.91      237.09      5.36 o 
   1   5   4      148.97      166.45      6.60 o 
   3   5   4        0.37        0.18      2.52 o 
   5   5   4       11.40       14.86      2.75 o 
   7   5   4        7.69        8.06      2.65 o 
   9   5   4       19.58       21.71      3.21 o 
  11   5   4       58.19       67.41      3.55 o 
  13   5   4       33.37       55.32      5.87 o 
  15   5   4       30.13       37.62      4.08 o 
  17   5   4      177.69      193.38     10.69 o 
  19   5   4      221.31      246.53     10.57 o 
  21   5   4       56.55       52.55      8.09 o 
  23   5   4        4.35       11.49      6.82 o 
  25   5   4        0.83       12.82      9.06 o 
  27   5   4        2.23        2.58      6.96 o 
 -24   6   4        2.02        6.62     14.32 o 
 -22   6   4       14.54       22.88      8.95 o 
 -20   6   4       11.18        9.19      6.82 o 
 -18   6   4        0.02       -2.57      2.57 o 
 -16   6   4       30.70       23.62      5.93 o 
 -14   6   4        0.02        1.20      1.86 o 
 -12   6   4       21.79       16.54      2.79 o 
 -10   6   4        1.89        2.56      2.81 o 
  -8   6   4        2.13        2.91      2.54 o 
  -6   6   4       65.75       64.44      7.23 o 
  -4   6   4       29.61       31.91      3.22 o 
  -2   6   4       32.68       30.99      3.89 o 
   0   6   4       13.82       11.26      3.11 o 
   2   6   4       48.05       56.49      4.39 o 
   4   6   4       24.09       20.16      2.86 o 
   6   6   4      413.08      390.70      6.18 o 
   8   6   4      339.30      343.35     11.22 o 
  10   6   4      656.71      668.73     10.03 o 
  12   6   4     1014.28     1086.12     21.01 o 
  14   6   4       57.05       45.94      3.23 o 
  16   6   4        8.90       15.27      6.66 o 
  18   6   4        9.75       15.67      5.62 o 
  20   6   4        0.12       17.57      8.37 o 
  22   6   4        0.60        6.21      8.30 o 
  24   6   4        1.27       -8.15      9.95 o 
 -21   7   4        1.26       -0.62      9.72 o 
 -19   7   4        1.52      -10.58     10.58 o 
 -17   7   4        3.85        6.89      6.21 o 
 -15   7   4        0.04        6.33      5.70 o 
 -13   7   4        8.84        7.33      2.31 o 
 -11   7   4        0.26        2.20      2.57 o 
  -9   7   4       26.19       24.46      4.03 o 
  -7   7   4       11.23       11.01      3.27 o 
  -5   7   4      192.24      192.29      6.17 o 
  -3   7   4      187.02      181.50      5.41 o 
  -1   7   4       21.39       13.12      2.83 o 
   1   7   4        1.90        1.64      3.58 o 
   3   7   4        0.00       -2.37      3.31 o 
   5   7   4        8.84       15.06      3.78 o 
   7   7   4       31.10       31.73      3.58 o 
   9   7   4       24.03       29.34      3.63 o 
  11   7   4       60.95       72.00      3.31 o 
  13   7   4        0.74        0.00      3.34 o 
  15   7   4        5.30        8.00      6.37 o 
  17   7   4        0.14       -2.27      6.45 o 
  19   7   4       12.32        9.23      6.65 o 
  21   7   4        9.76        5.88      8.54 o 
 -18   8   4        0.69       -1.69     19.72 o 
 -16   8   4        0.57        5.63     11.84 o 
 -14   8   4       26.92       28.73     13.52 o 
 -12   8   4       38.99       21.17     10.28 o 
 -10   8   4        0.69        2.15      2.97 o 
  -8   8   4       16.14       13.58      3.16 o 
  -6   8   4        0.77        1.87      2.71 o 
  -4   8   4        1.06        0.82      2.85 o 
  -2   8   4       18.60       21.31      4.53 o 
   0   8   4        0.12        1.24      2.71 o 
   2   8   4        0.78        1.41      2.79 o 
   4   8   4        0.51       -1.08      2.15 o 
   6   8   4       73.63       60.52     13.95 o 
   8   8   4      434.80      461.64     19.25 o 
  10   8   4      295.24      309.62     11.14 o 
  12   8   4       60.25       45.71     13.74 o 
  14   8   4        7.02        7.61      6.88 o 
  16   8   4        1.12       -6.03      6.91 o 
  18   8   4        3.65        4.66      7.39 o 
 -13   9   4        0.21        6.76     20.28 o 
 -11   9   4        1.16        6.19     11.26 o 
  -9   9   4       17.21       28.17     11.84 o 
  -7   9   4        8.80       12.97      4.80 o 
  -5   9   4        0.18        4.20      4.32 o 
  -3   9   4       17.02       12.78      3.49 o 
  -1   9   4       37.67       22.85      4.53 o 
   1   9   4        4.82        9.07      5.19 o 
   3   9   4        0.63        6.83      9.86 o 
   5   9   4        7.25       10.28      6.68 o 
   7   9   4       10.15       -1.13      7.45 o 
   9   9   4        3.31        4.75      8.00 o 
  11   9   4        0.04        1.64      6.72 o 
 -31   1   5        2.89        5.25      5.27 o 
 -29   1   5        1.09       -1.39      3.70 o 
 -27   1   5       33.60       18.08      4.75 o 
 -25   1   5       83.63      101.44      8.31 o 
 -23   1   5        0.28       -2.17      2.98 o 
 -21   1   5      279.10      283.44      5.88 o 
 -19   1   5        5.29        7.79      3.45 o 
 -17   1   5       66.90       74.89      4.77 o 
 -15   1   5      162.11      173.42      9.10 o 
 -13   1   5       55.19       53.82      4.09 o 
 -11   1   5      856.50      846.97     10.43 o 
  -9   1   5      671.03      649.54     10.20 o 
  -7   1   5     4833.81     4814.03     52.28 o 
  -5   1   5      213.13      223.96      6.91 o 
  -3   1   5      813.06      822.21     12.20 o 
  -1   1   5      786.37      751.72     10.88 o 
   1   1   5      155.33      151.79      4.93 o 
   3   1   5        5.36       13.21      4.16 o 
   5   1   5      256.30      268.66      6.50 o 
   7   1   5     4600.76     4822.96     46.06 o 
   9   1   5      460.42      541.04      8.48 o 
  11   1   5     1907.17     2083.46     18.95 o 
  13   1   5     1210.78     1267.17     13.52 o 
  15   1   5       16.66       18.44      3.07 o 
  17   1   5       48.42       27.92      5.82 o 
  19   1   5        0.66       -0.25      2.60 o 
  21   1   5        3.06       -0.15      3.75 o 
  23   1   5       13.67       22.77      2.93 o 
  25   1   5        9.64        4.63      2.52 o 
  27   1   5        0.37       -0.01      2.47 o 
  29   1   5       24.02        9.77      4.50 o 
 -30   2   5       14.93        8.64      5.78 o 
 -28   2   5        1.35       -3.45      4.57 o 
 -26   2   5        3.69        5.03      3.82 o 
 -24   2   5       68.51       55.64      4.77 o 
 -22   2   5      100.27      112.38      5.49 o 
 -20   2   5        2.77        5.34      2.52 o 
 -18   2   5      193.23      188.38      6.22 o 
 -16   2   5        7.32       10.04      3.26 o 
 -14   2   5       78.47       85.11      5.06 o 
 -12   2   5      396.39      408.35     10.33 o 
 -10   2   5     1998.40     2029.08     20.73 o 
  -8   2   5     2785.25     2621.68     27.76 o 
  -6   2   5     2176.67     2150.79     22.08 o 
  -4   2   5      912.54      868.06     14.64 o 
  -2   2   5     7704.60     7883.56     91.35 o 
   0   2   5     6275.87     6307.52     72.14 o 
   2   2   5      371.52      348.52      8.52 o 
   4   2   5       18.11       29.33      3.41 o 
   6   2   5     1908.32     1876.55     19.75 o 
   8   2   5      326.93      333.01      7.46 o 
  10   2   5      511.65      484.35      8.86 o 
  12   2   5       15.95       15.40      3.18 o 
  14   2   5      181.84      170.92      6.28 o 
  16   2   5       13.09       13.62      2.77 o 
  18   2   5      302.47      307.66      6.65 o 
  20   2   5      169.79      163.75      6.59 o 
  22   2   5        2.58        3.95      2.93 o 
  24   2   5       33.78       30.45      6.81 o 
  26   2   5        7.60        3.54      2.85 o 
  28   2   5        1.35        5.75      6.75 o 
  30   2   5        0.44        6.24      7.05 o 
 -29   3   5        1.46        4.10      6.58 o 
 -27   3   5        0.02        3.20      4.80 o 
 -25   3   5       20.03       18.59      4.97 o 
 -23   3   5       16.47        8.97      2.72 o 
 -21   3   5       76.35       82.56      5.84 o 
 -19   3   5        3.52        4.02      2.77 o 
 -17   3   5       92.83      101.57      5.20 o 
 -15   3   5      157.03      146.86      5.38 o 
 -13   3   5      771.19      758.44     12.96 o 
 -11   3   5      553.78      517.99      8.70 o 
  -9   3   5       34.01       43.54      5.41 o 
  -7   3   5      696.81      657.77     10.25 o 
  -5   3   5       78.87       76.07      4.34 o 
  -3   3   5      987.20      957.48     11.50 o 
  -1   3   5      208.79      220.62      6.25 o 
   1   3   5        0.13        1.70      2.78 o 
   3   3   5     2687.80     2824.76     28.54 o 
   5   3   5     2389.73     2547.96     32.36 o 
   7   3   5        3.76       10.96      3.27 o 
   9   3   5       25.16       35.41      4.01 o 
  11   3   5        3.91        4.08      2.66 o 
  13   3   5      561.08      562.18      7.46 o 
  15   3   5      987.74     1078.71     11.52 o 
  17   3   5       93.70      109.62      4.79 o 
  19   3   5        0.01       -2.09      2.09 o 
  21   3   5       92.52      103.18      5.41 o 
  23   3   5        3.18        4.01      2.70 o 
  25   3   5        1.79       16.36      9.27 o 
  27   3   5       18.18       31.15      8.08 o 
  29   3   5        0.53        7.71      5.93 o 
 -28   4   5        0.01       -7.05     12.68 o 
 -26   4   5        4.38        2.28      4.85 o 
 -24   4   5        0.13        2.68      3.45 o 
 -22   4   5       13.94       20.85      6.13 o 
 -20   4   5       41.44       34.96      3.26 o 
 -18   4   5       26.17       15.13      2.18 o 
 -16   4   5      191.89      190.91      4.98 o 
 -14   4   5        0.57        3.82      1.84 o 
 -12   4   5      747.41      753.48     11.10 o 
 -10   4   5      182.93      196.75     10.17 o 
  -8   4   5      102.16      100.78      6.83 o 
  -6   4   5       40.16       51.91      3.89 o 
  -4   4   5       35.71       26.94      5.94 o 
  -2   4   5       32.96       37.05      3.62 o 
   0   4   5        2.52        3.07      2.48 o 
   2   4   5      914.69     1017.89     16.03 o 
   4   4   5      354.97      350.63      7.64 o 
   6   4   5      130.61      156.10      5.14 o 
   8   4   5       23.23       27.81      3.41 o 
  10   4   5      144.75      159.96      6.31 o 
  12   4   5        7.21        7.05      2.19 o 
  14   4   5      243.58      216.56      6.56 o 
  16   4   5      181.29      194.47      5.42 o 
  18   4   5        0.01        0.18      2.13 o 
  20   4   5       24.87       17.51      3.34 o 
  22   4   5        1.38        0.07      2.75 o 
  24   4   5       17.34       21.53      5.62 o 
  26   4   5        0.02        6.70      6.08 o 
  28   4   5        0.65        6.13     21.50 o 
 -27   5   5        0.04        4.57     10.73 o 
 -25   5   5        0.05       -3.86      6.95 o 
 -23   5   5        7.49        2.17      4.17 o 
 -21   5   5        3.59        4.10      7.60 o 
 -19   5   5        9.01        9.60      5.63 o 
 -17   5   5       62.86       54.40     13.83 o 
 -15   5   5       13.37       15.33      3.65 o 
 -13   5   5       74.85       98.97      8.78 o 
 -11   5   5      146.35      175.11      7.38 o 
  -9   5   5      635.04      655.26     10.53 o 
  -7   5   5      332.15      366.15      9.31 o 
  -5   5   5      119.96      143.94      6.95 o 
  -3   5   5        0.21        3.59      3.59 o 
  -1   5   5      624.02      670.04     12.61 o 
   1   5   5     1704.54     1762.00     22.80 o 
   3   5   5        2.05        6.55      3.64 o 
   5   5   5       61.83       66.03      4.50 o 
   7   5   5      113.58      109.97      7.12 o 
   9   5   5       67.26       65.19      5.48 o 
  11   5   5       81.19       94.20      5.49 o 
  13   5   5        0.94        7.44      3.25 o 
  15   5   5       31.90       36.78      4.29 o 
  17   5   5       13.75       11.06      2.54 o 
  19   5   5       24.92        7.06      3.40 o 
  21   5   5       40.39       41.76      9.34 o 
  23   5   5        1.80        3.15      5.66 o 
  25   5   5        1.25        9.39      7.27 o 
 -24   6   5        1.94       -1.54      7.76 o 
 -22   6   5        0.09        8.80      7.79 o 
 -20   6   5        8.46        3.20      6.06 o 
 -18   6   5        5.73        2.95      3.96 o 
 -16   6   5      231.93      222.60      8.97 o 
 -14   6   5      165.32      162.16      5.18 o 
 -12   6   5       15.68       19.01      2.51 o 
 -10   6   5       18.39       13.25      2.93 o 
  -8   6   5        0.45        2.22      3.66 o 
  -6   6   5        5.06        3.99      3.49 o 
  -4   6   5        0.00        0.21      2.89 o 
  -2   6   5       31.09       23.53      3.94 o 
   0   6   5       81.99       88.82      4.55 o 
   2   6   5       12.87        9.94      3.38 o 
   4   6   5       87.20       92.82      5.34 o 
   6   6   5      292.55      280.25      8.94 o 
   8   6   5      166.70      175.79      8.19 o 
  10   6   5       53.17       42.14      5.10 o 
  12   6   5      357.18      355.84      8.83 o 
  14   6   5       30.12       25.67      3.56 o 
  16   6   5        2.89        3.26      2.27 o 
  18   6   5       19.78       21.93      8.86 o 
  20   6   5        4.15       18.32      6.25 o 
  22   6   5        0.89        4.02      7.15 o 
  24   6   5        3.53       -3.48      6.38 o 
 -21   7   5        0.00       -1.69     10.70 o 
 -19   7   5        0.31       13.39      7.14 o 
 -17   7   5        0.26        4.34      7.09 o 
 -15   7   5        6.13        8.02      8.18 o 
 -13   7   5        8.08        7.31      3.25 o 
 -11   7   5       12.94        7.84      2.62 o 
  -9   7   5       14.14       10.98      3.59 o 
  -7   7   5       46.00       47.54      6.79 o 
  -5   7   5       79.94       95.60      7.27 o 
  -3   7   5        0.69        1.34      3.40 o 
  -1   7   5        0.46        2.86      2.53 o 
   1   7   5       11.89        8.10      4.30 o 
   3   7   5       12.35       14.46      3.54 o 
   5   7   5        0.35        2.40      3.08 o 
   7   7   5       42.10       40.70      3.50 o 
   9   7   5        0.97        6.16      3.34 o 
  11   7   5        2.88        2.46      4.15 o 
  13   7   5        1.14        0.69      2.54 o 
  15   7   5        6.58       10.19      6.30 o 
  17   7   5        0.49       -4.20      5.55 o 
  19   7   5       14.73       20.24      7.40 o 
  21   7   5       10.45        7.39      6.95 o 
 -18   8   5       14.80       21.41     14.08 o 
 -16   8   5        1.15       -3.34      8.16 o 
 -14   8   5        0.70        6.47      7.97 o 
 -12   8   5        5.22       10.98      7.97 o 
 -10   8   5        2.96        3.89      3.37 o 
  -8   8   5       22.69       14.07      4.05 o 
  -6   8   5        4.71        3.25      3.15 o 
  -4   8   5       10.45       15.75      4.08 o 
  -2   8   5        0.05        3.53      3.58 o 
   0   8   5        0.03        0.78      3.44 o 
   2   8   5        2.82        5.24      3.18 o 
   4   8   5        3.43       12.32      4.26 o 
   6   8   5       48.28       32.71      7.21 o 
   8   8   5       57.26       55.03      6.18 o 
  10   8   5        3.98       -0.80      3.40 o 
  12   8   5       46.79       33.21     10.54 o 
  14   8   5        8.60        8.64      7.90 o 
  16   8   5        0.08       -1.23      7.44 o 
 -11   9   5        0.21      -23.10     23.10 o 
  -9   9   5       10.05       -6.39     11.55 o 
  -7   9   5       59.84       28.54      5.95 o 
  -5   9   5        8.52        4.21      3.85 o 
  -3   9   5       54.19       32.56      4.75 o 
  -1   9   5      110.70      114.15     11.13 o 
   1   9   5       61.69       65.65     10.12 o 
   3   9   5       15.76       20.77      9.04 o 
   5   9   5        3.77        0.62      5.28 o 
   7   9   5        0.23       -3.53      5.71 o 
   9   9   5        0.25       -7.25      7.25 o 
  11   9   5        0.84      -10.86     10.86 o 
 -30   0   6       12.95       12.58      7.58 o 
 -28   0   6       15.13        4.78      5.64 o 
 -26   0   6      107.73      117.33      8.07 o 
 -24   0   6      133.58      135.82      8.53 o 
 -22   0   6      416.15      465.71     17.12 o 
 -20   0   6       42.08       46.99      6.74 o 
 -18   0   6        0.69        2.56      5.29 o 
 -16   0   6       20.19       34.63      4.97 o 
 -14   0   6       74.05       81.19      6.44 o 
 -12   0   6        0.01        8.22      4.69 o 
 -10   0   6       29.11       33.50      7.54 o 
  -8   0   6      337.86      312.07      8.16 o 
  -6   0   6    12464.46    12987.34    283.95 o 
  -4   0   6    20300.72    22361.07    479.84 o 
  -2   0   6      676.52      597.70     18.03 o 
   0   0   6      823.09      886.07     15.52 o 
   2   0   6       32.37       33.24      9.17 o 
   4   0   6      766.51      751.30     21.31 o 
   6   0   6        0.05       -0.33      3.37 o 
   8   0   6     1264.89     1188.14     15.92 o 
  10   0   6      379.11      457.87     13.69 o 
  12   0   6      305.83      339.55     11.11 o 
  14   0   6      102.15      113.91      5.67 o 
  16   0   6       35.98       33.27      4.35 o 
  18   0   6       13.35       12.48      8.10 o 
  20   0   6      101.71       92.57     11.13 o 
  22   0   6       18.65       28.45      9.56 o 
  24   0   6        0.57        1.58      4.52 o 
  26   0   6        0.55       -4.29      6.60 o 
  28   0   6       11.94       16.23      6.01 o 
  30   0   6        7.06        2.66      6.14 o 
 -31   1   6        0.10       -2.44      5.82 o 
 -29   1   6        0.18        0.80      2.93 o 
 -27   1   6        0.04        1.51      3.32 o 
 -25   1   6        0.21       -0.75      3.37 o 
 -23   1   6        0.34        1.03      3.11 o 
 -21   1   6      178.17      181.58      8.05 o 
 -19   1   6      951.37      962.02     16.49 o 
 -17   1   6     1699.22     1700.46     23.07 o 
 -15   1   6     2496.14     2513.72     33.38 o 
 -13   1   6       63.42       56.51      5.45 o 
 -11   1   6      117.86      118.51      6.86 o 
  -9   1   6       87.73      103.77      4.91 o 
  -7   1   6      137.02      169.16      6.14 o 
  -5   1   6      280.81      308.36      6.69 o 
  -3   1   6      718.08      723.88     13.42 o 
  -1   1   6      115.79      105.27      4.86 o 
   1   1   6       15.46       13.20      3.91 o 
   3   1   6      171.95      137.66      5.36 o 
   5   1   6      839.07      860.00     13.58 o 
   7   1   6     3574.08     3797.60     39.40 o 
   9   1   6     2397.09     2477.36     22.23 o 
  11   1   6     1131.86     1244.86     15.01 o 
  13   1   6       96.58      105.53      5.04 o 
  15   1   6        8.69       10.75      3.62 o 
  17   1   6        0.67        3.80      3.35 o 
  19   1   6       30.04       34.76      4.32 o 
  21   1   6       64.88       71.12      5.40 o 
  23   1   6       54.83       42.87      6.86 o 
  25   1   6       25.54       19.50      3.64 o 
  27   1   6        0.06        1.11      3.15 o 
  29   1   6        5.31       13.40      5.17 o 
 -30   2   6       23.26       28.31      6.16 o 
 -28   2   6        0.00       -0.44      3.51 o 
 -26   2   6       97.29      125.46      7.35 o 
 -24   2   6        3.07       -2.43      4.17 o 
 -22   2   6       14.48       14.08      4.54 o 
 -20   2   6      104.24      109.87      9.36 o 
 -18   2   6      220.12      232.02      6.26 o 
 -16   2   6       32.73       39.55      3.97 o 
 -14   2   6       48.37       51.53      5.53 o 
 -12   2   6      174.37      170.41      6.22 o 
 -10   2   6     1041.36     1041.69     13.92 o 
  -8   2   6     3231.15     3211.98     37.73 o 
  -6   2   6      863.23      837.69     14.76 o 
  -4   2   6       28.35       34.24      4.25 o 
  -2   2   6     3862.63     4052.11     43.92 o 
   0   2   6     2352.68     2526.07     30.50 o 
   2   2   6       61.28       66.11      4.15 o 
   4   2   6       16.54       15.83      3.07 o 
   6   2   6      569.13      587.03      7.80 o 
   8   2   6        3.49        9.02      3.95 o 
  10   2   6       35.25       35.41      3.11 o 
  12   2   6       71.39       85.46      4.15 o 
  14   2   6       37.18       43.63      4.24 o 
  16   2   6      134.84      122.60      4.88 o 
  18   2   6        0.41       -2.63      2.88 o 
  20   2   6        0.22       -1.58      3.74 o 
  22   2   6       29.61       14.22      5.08 o 
  24   2   6       38.85       21.35      4.81 o 
  26   2   6        4.30       10.94      3.33 o 
  28   2   6        8.35       35.52     11.02 o 
 -29   3   6        0.40       -4.79      5.53 o 
 -27   3   6        1.70       -5.61      5.61 o 
 -25   3   6       56.58       46.06      7.94 o 
 -23   3   6      216.14      226.01     11.54 o 
 -21   3   6       64.00       73.31      8.46 o 
 -19   3   6        2.69        1.83      3.23 o 
 -17   3   6       11.02       12.03      3.86 o 
 -15   3   6        5.64        5.58      2.53 o 
 -13   3   6     2227.64     2188.83     25.45 o 
 -11   3   6     2791.63     2672.10     28.71 o 
  -9   3   6        6.82        8.94      4.85 o 
  -7   3   6      190.78      196.53      6.18 o 
  -5   3   6       11.86       11.37      3.60 o 
  -3   3   6      607.51      634.49     10.48 o 
  -1   3   6      987.14      968.70     13.76 o 
   1   3   6      801.40      788.27     13.42 o 
   3   3   6      955.75     1002.62     12.37 o 
   5   3   6     1836.03     1939.10     21.70 o 
   7   3   6        0.00        0.12      2.61 o 
   9   3   6       11.94        8.47      3.71 o 
  11   3   6        1.15       -0.92      3.00 o 
  13   3   6      110.31      124.06      7.28 o 
  15   3   6      458.54      486.61      8.44 o 
  17   3   6       40.11       42.08      3.25 o 
  19   3   6       31.50       27.75      3.85 o 
  21   3   6        3.82        2.13      3.28 o 
  23   3   6        0.27        3.02      4.12 o 
  25   3   6        1.73       13.46      8.11 o 
  27   3   6        2.17       20.73     11.34 o 
 -28   4   6       18.68       18.45      9.76 o 
 -26   4   6        3.22        8.97      4.32 o 
 -24   4   6        1.30       -1.34      6.31 o 
 -22   4   6       14.77       17.01      3.52 o 
 -20   4   6        4.51       -0.37      2.78 o 
 -18   4   6       28.82       30.06      3.41 o 
 -16   4   6      130.04      146.29      5.61 o 
 -14   4   6      773.78      768.09     11.92 o 
 -12   4   6      593.39      595.63     11.30 o 
 -10   4   6      465.57      496.33     11.43 o 
  -8   4   6       50.99       57.35      4.78 o 
  -6   4   6        0.77       -0.17      2.89 o 
  -4   4   6       11.39       19.08      3.77 o 
  -2   4   6        7.05        5.99      2.88 o 
   0   4   6      619.72      617.49     12.73 o 
   2   4   6     1635.55     1662.81     21.36 o 
   4   4   6      736.18      757.12     12.63 o 
   6   4   6       57.84       62.34      5.63 o 
   8   4   6       20.99       18.60      3.63 o 
  10   4   6       53.27       61.60     13.39 o 
  12   4   6        0.00       -1.03      2.45 o 
  14   4   6        2.09        2.44      2.47 o 
  16   4   6       51.65       49.93      2.82 o 
  18   4   6        9.01        3.15      2.64 o 
  20   4   6       15.59        6.64      4.12 o 
  22   4   6        0.59        0.90      3.65 o 
  24   4   6        4.67        6.78      6.57 o 
  26   4   6       23.77       24.23      7.14 o 
 -25   5   6       18.52       18.27      7.64 o 
 -23   5   6        0.39       -2.29      7.97 o 
 -21   5   6        0.29       -6.05      6.05 o 
 -19   5   6        0.91        6.11      7.93 o 
 -17   5   6        1.66        1.51      3.07 o 
 -15   5   6        0.02        0.90      3.67 o 
 -13   5   6       39.80       38.97      5.07 o 
 -11   5   6      147.86      168.39     10.17 o 
  -9   5   6     1872.65     1837.76     32.97 o 
  -7   5   6      593.94      597.08     10.29 o 
  -5   5   6       33.43       33.59      5.13 o 
  -3   5   6      282.42      294.55     11.17 o 
  -1   5   6      263.51      294.26      8.19 o 
   1   5   6      421.12      439.95      9.08 o 
   3   5   6      204.27      212.62      8.20 o 
   5   5   6       30.82       41.07      4.38 o 
   7   5   6        8.02        8.28      4.57 o 
   9   5   6        2.19        5.34      3.93 o 
  11   5   6       40.68       42.78      3.65 o 
  13   5   6        0.32       -0.28      1.91 o 
  15   5   6        7.03        3.10      3.31 o 
  17   5   6       64.32       69.36      4.56 o 
  19   5   6       18.15       16.90      5.85 o 
  21   5   6        0.01       -1.50      4.92 o 
  23   5   6       28.35       29.09     12.93 o 
  25   5   6        0.20        6.93      7.54 o 
 -24   6   6        6.83        3.33      6.94 o 
 -22   6   6       11.24       18.58      7.68 o 
 -20   6   6        5.23       -5.13      8.76 o 
 -18   6   6       79.35       54.74     17.95 o 
 -16   6   6       91.98       88.12      6.71 o 
 -14   6   6      100.26       97.00      5.76 o 
 -12   6   6      182.82      180.43      7.07 o 
 -10   6   6       28.08       28.90      4.62 o 
  -8   6   6        2.14        1.94      4.16 o 
  -6   6   6        0.54        6.27      5.29 o 
  -4   6   6       32.57       32.33      3.82 o 
  -2   6   6       30.35       39.87      4.97 o 
   0   6   6       17.42       15.35      4.77 o 
   2   6   6        8.40        8.68      5.04 o 
   4   6   6       27.85       24.95      4.68 o 
   6   6   6      204.12      196.92      9.73 o 
   8   6   6      104.49      106.96      4.42 o 
  10   6   6        3.54        0.24      1.34 o 
  12   6   6       24.77       20.21      3.51 o 
  14   6   6       11.54       14.27      3.88 o 
  16   6   6       21.59       14.31      4.60 o 
  18   6   6        0.85       -1.76      5.83 o 
  20   6   6        3.80       26.30     23.07 o 
  22   6   6        0.05       -6.94      7.03 o 
 -21   7   6        1.37        0.13      7.76 o 
 -19   7   6        0.00        1.80      9.79 o 
 -17   7   6        0.43        6.60      8.48 o 
 -15   7   6        0.00        5.28      4.83 o 
 -13   7   6        0.33        3.85      3.39 o 
 -11   7   6        9.18        9.33      3.70 o 
  -9   7   6        0.43        4.19      2.71 o 
  -7   7   6      347.56      359.62     13.91 o 
  -5   7   6     1308.93     1342.81     21.49 o 
  -3   7   6      766.52      785.77     22.47 o 
  -1   7   6       38.04       21.69      3.41 o 
   1   7   6        0.25       -0.67      2.72 o 
   3   7   6        8.16        6.79      3.40 o 
   5   7   6        6.18        6.87      3.71 o 
   7   7   6        0.13        3.73      2.87 o 
   9   7   6        7.55        3.31      5.02 o 
  11   7   6        2.56        0.56      3.78 o 
  13   7   6       27.28       19.64      4.64 o 
  15   7   6        0.47        8.47      7.49 o 
  17   7   6        7.77       10.33      8.67 o 
  19   7   6       25.40       26.37      9.85 o 
 -16   8   6        1.74        1.73      8.16 o 
 -14   8   6        2.19        0.46     14.08 o 
 -12   8   6        2.27        7.77      9.85 o 
 -10   8   6        0.53        1.83      3.22 o 
  -8   8   6       16.68       12.95      3.91 o 
  -6   8   6        8.32        7.32      3.45 o 
  -4   8   6        4.10        3.87      3.57 o 
  -2   8   6        4.65        1.12      3.51 o 
   0   8   6        2.94       -0.23      2.80 o 
   2   8   6        0.60       -1.73      3.30 o 
   4   8   6        0.25        0.31      2.30 o 
   6   8   6       24.12       25.63      7.52 o 
   8   8   6       53.01       51.63      8.71 o 
  10   8   6       80.97       68.66     10.25 o 
  12   8   6        2.67        2.93      6.03 o 
  14   8   6        3.40        6.61      7.81 o 
  -9   9   6       14.27       24.28     11.51 o 
  -7   9   6       24.94       13.33      3.90 o 
  -5   9   6       17.78       10.17      4.25 o 
  -3   9   6       73.77       70.99      8.67 o 
  -1   9   6      152.70      162.03      9.80 o 
   1   9   6       35.84       35.23      8.17 o 
   3   9   6        0.06        4.74      7.30 o 
   5   9   6        1.40       -0.02      5.07 o 
   7   9   6        1.73        3.87      6.03 o 
   9   9   6        0.07       -2.82      5.63 o 
 -29   1   7        3.11        2.85      3.71 o 
 -27   1   7        5.45        1.48      4.87 o 
 -25   1   7        0.26        2.60      3.97 o 
 -23   1   7        0.05        0.14      3.86 o 
 -21   1   7      957.75     1000.11     19.88 o 
 -19   1   7      757.72      785.12     13.69 o 
 -17   1   7     1627.40     1572.50     26.93 o 
 -15   1   7     2260.68     2314.29     31.84 o 
 -13   1   7       20.05       20.52      4.41 o 
 -11   1   7       15.19       21.37      3.89 o 
  -9   1   7        1.68        0.75      3.49 o 
  -7   1   7      224.96      265.08     12.93 o 
  -5   1   7       38.46       48.72      4.81 o 
  -3   1   7      354.84      390.19      8.10 o 
  -1   1   7       22.94       16.04      4.40 o 
   1   1   7      732.44      712.83     10.83 o 
   3   1   7       54.08       62.49      4.34 o 
   5   1   7       31.25       34.74      4.39 o 
   7   1   7      536.56      604.35     10.32 o 
   9   1   7       32.53       38.99      3.87 o 
  11   1   7       27.72       39.35      3.58 o 
  13   1   7        0.64        2.44      2.86 o 
  15   1   7        8.30        9.39      3.70 o 
  17   1   7      116.12      109.94      4.58 o 
  19   1   7       75.14       91.08      5.74 o 
  21   1   7       63.94       95.71     10.06 o 
  23   1   7        1.47        2.09      3.70 o 
  25   1   7       11.56       14.08      3.81 o 
  27   1   7        1.16       -3.17      3.43 o 
  29   1   7        9.95       41.91     29.79 o 
 -28   2   7       22.20       28.23      5.76 o 
 -26   2   7       21.40       27.40      4.52 o 
 -24   2   7        0.25       -4.11      4.61 o 
 -22   2   7       15.16       15.05      4.15 o 
 -20   2   7        0.01       -2.53      4.18 o 
 -18   2   7       70.93       79.15      5.77 o 
 -16   2   7        9.08        6.17      5.31 o 
 -14   2   7      252.26      256.43      8.98 o 
 -12   2   7       69.02       76.83      5.32 o 
 -10   2   7      260.29      306.43      9.14 o 
  -8   2   7     1267.65     1330.39     17.98 o 
  -6   2   7      131.67      138.79      7.48 o 
  -4   2   7      168.54      201.82      8.94 o 
  -2   2   7      117.38      184.24      6.18 o 
   0   2   7      414.37      499.14     10.13 o 
   2   2   7      342.48      341.40      9.92 o 
   4   2   7       95.90       92.76      5.23 o 
   6   2   7      145.45      128.36      5.41 o 
   8   2   7      132.91      129.42      6.25 o 
  10   2   7        8.37        2.22      2.39 o 
  12   2   7      153.69      157.60      5.47 o 
  14   2   7        0.26        2.75      2.92 o 
  16   2   7       69.84       55.47      5.87 o 
  18   2   7      122.23      143.82      8.83 o 
  20   2   7        7.11        7.11      3.82 o 
  22   2   7       43.44       41.84      6.05 o 
  24   2   7       70.92       59.34     15.74 o 
  26   2   7        7.26       10.48      4.55 o 
  28   2   7        1.14        8.34      7.54 o 
 -27   3   7        0.10       -7.11      7.11 o 
 -25   3   7      159.31      224.84     17.92 o 
 -23   3   7      423.39      465.54     11.40 o 
 -21   3   7       79.62       75.96      5.69 o 
 -19   3   7        1.98        1.32      2.76 o 
 -17   3   7        1.86       -1.95      4.45 o 
 -15   3   7      244.79      249.16      7.56 o 
 -13   3   7     3402.01     3357.14     43.01 o 
 -11   3   7     1154.58     1129.41     17.01 o 
  -9   3   7       74.65       84.06      6.08 o 
  -7   3   7       39.69       53.49      4.68 o 
  -5   3   7       10.34       10.85      3.87 o 
  -3   3   7        4.19        3.27      3.64 o 
  -1   3   7       23.34       24.42      4.51 o 
   1   3   7       68.48       69.93      4.80 o 
   3   3   7      432.59      469.04      8.93 o 
   5   3   7      225.64      246.30      7.13 o 
   7   3   7       59.63       68.45      4.48 o 
   9   3   7        0.01        0.78      3.47 o 
  11   3   7       67.23       62.00      4.08 o 
  13   3   7       50.33       53.72      4.38 o 
  15   3   7      140.20      162.33      9.19 o 
  17   3   7        4.74        3.60      3.32 o 
  19   3   7        0.80        2.13      2.23 o 
  21   3   7        1.32        1.49      3.50 o 
  23   3   7       28.15       25.12      3.76 o 
  25   3   7       35.49       62.00     24.97 o 
  27   3   7       52.71       80.33     11.10 o 
 -26   4   7        4.75       16.94      8.42 o 
 -24   4   7       18.88       33.69      8.90 o 
 -22   4   7        5.72        5.18      3.81 o 
 -20   4   7        8.14        8.71      3.38 o 
 -18   4   7        4.91        0.05      3.03 o 
 -16   4   7        0.06        0.47      4.18 o 
 -14   4   7        4.87       10.67      5.37 o 
 -12   4   7      887.76      854.04     16.13 o 
 -10   4   7      233.28      238.99      8.14 o 
  -8   4   7      223.10      210.42      7.34 o 
  -6   4   7       30.10       22.50      7.24 o 
  -4   4   7       16.11       15.28      3.94 o 
  -2   4   7       11.36        7.32      3.38 o 
   0   4   7       59.24       54.22      5.96 o 
   2   4   7      226.06      257.05      6.95 o 
   4   4   7       48.18       65.22     10.61 o 
   6   4   7        3.69        4.99      3.68 o 
   8   4   7       67.59       69.47      6.06 o 
  10   4   7       22.24       17.56      4.09 o 
  12   4   7      139.24      135.34      5.31 o 
  14   4   7        0.35        2.06      3.17 o 
  16   4   7        3.93        2.70      3.20 o 
  18   4   7        8.03        6.09      3.03 o 
  20   4   7        0.29       -1.46      2.97 o 
  22   4   7        0.10       -0.18      4.39 o 
  24   4   7        5.83       11.49      8.76 o 
  26   4   7        6.90       -2.88      8.49 o 
 -25   5   7        6.65        1.48      7.05 o 
 -23   5   7        0.73       10.38      7.03 o 
 -21   5   7        2.26        0.27      7.97 o 
 -19   5   7        0.64       -6.79      8.50 o 
 -17   5   7        0.05        0.49      3.00 o 
 -15   5   7        5.93        6.93      3.72 o 
 -13   5   7        0.45       -2.34      3.91 o 
 -11   5   7      383.26      364.98     10.90 o 
  -9   5   7     2191.83     2248.98     31.04 o 
  -7   5   7      529.87      533.17     13.44 o 
  -5   5   7       55.47       65.17      4.81 o 
  -3   5   7       84.84       86.04      4.67 o 
  -1   5   7      108.46      108.75      7.80 o 
   1   5   7      101.10      106.65      5.37 o 
   3   5   7        7.19        4.51      4.04 o 
   5   5   7        0.27       -1.12      3.86 o 
   7   5   7        0.00       -0.57      3.39 o 
   9   5   7       12.87       14.06      5.12 o 
  11   5   7       15.41       13.14      6.94 o 
  13   5   7       72.55       73.10      6.89 o 
  15   5   7      124.74      150.45     11.60 o 
  17   5   7       19.47       22.03      4.54 o 
  19   5   7        2.72        4.55      7.33 o 
  21   5   7        7.56       15.50      9.49 o 
  23   5   7       25.42       43.65     15.33 o 
 -22   6   7       11.51       18.73     10.65 o 
 -20   6   7       28.94       25.48     11.18 o 
 -18   6   7       16.25        6.69      8.71 o 
 -16   6   7       72.72       53.17      9.28 o 
 -14   6   7      109.11       95.24      5.56 o 
 -12   6   7        1.88        0.01      3.09 o 
 -10   6   7       19.58       16.86      4.00 o 
  -8   6   7        8.19        7.68      4.06 o 
  -6   6   7        0.08        2.63      6.00 o 
  -4   6   7        3.70        8.39      4.45 o 
  -2   6   7       10.39        8.09      5.35 o 
   0   6   7        1.51       -0.89      3.90 o 
   2   6   7        1.49        3.65      4.20 o 
   4   6   7        0.39        4.54      4.28 o 
   6   6   7       40.45       41.62      4.44 o 
   8   6   7       75.67       91.58     15.13 o 
  10   6   7        0.00       -1.90      3.37 o 
  12   6   7        2.20        2.03      1.58 o 
  14   6   7        2.44        2.93      3.83 o 
  16   6   7        0.76       -1.77      3.50 o 
  18   6   7        4.51        0.13      8.50 o 
  20   6   7       21.40       31.83      8.23 o 
 -19   7   7        0.25       -3.86     10.14 o 
 -17   7   7        2.81       -7.53     10.73 o 
 -15   7   7        0.26        4.10      5.31 o 
 -13   7   7        2.46        4.76      2.83 o 
 -11   7   7        3.20        1.65      3.10 o 
  -9   7   7        0.02        6.13      3.62 o 
  -7   7   7      129.25      140.89      7.39 o 
  -5   7   7      281.73      298.04     12.45 o 
  -3   7   7       21.78       29.05      4.51 o 
  -1   7   7       22.77       19.49      3.90 o 
   1   7   7        1.88        9.82      3.41 o 
   3   7   7        6.70       10.20      3.33 o 
   5   7   7        9.65       18.12      3.74 o 
   7   7   7       17.24       12.99      2.75 o 
   9   7   7        5.51        1.26      3.32 o 
  11   7   7       11.30        5.10      3.95 o 
  13   7   7        1.21        2.60      4.18 o 
  15   7   7        0.30        0.04      8.88 o 
  17   7   7        9.09        3.69      7.65 o 
 -14   8   7        0.08       -3.28      9.79 o 
 -12   8   7        3.98        6.52      5.87 o 
 -10   8   7        0.56       -0.23      2.97 o 
  -8   8   7        0.01        4.07      3.68 o 
  -6   8   7        0.65        3.08      4.44 o 
  -4   8   7        2.87        5.59      4.09 o 
  -2   8   7        0.35        7.18      4.63 o 
   0   8   7        2.46        7.34      3.78 o 
   2   8   7        0.00        3.72      3.97 o 
   4   8   7        5.91        5.73      4.77 o 
   6   8   7        4.85        6.20      5.33 o 
   8   8   7        0.17       -2.64      4.89 o 
  10   8   7        6.86        4.20      3.43 o 
  12   8   7        2.34        7.58      7.81 o 
  14   8   7        0.00       -2.68     10.58 o 
  -5   9   7        0.00        6.99      3.93 o 
  -3   9   7       59.71       51.41      7.58 o 
  -1   9   7      133.13      132.96      8.46 o 
   1   9   7       23.59       16.19      6.44 o 
   3   9   7        2.35        5.15      5.14 o 
   5   9   7        0.07        4.40      4.12 o 
 -28   0   8       28.25       23.29      5.18 o 
 -26   0   8        4.42        9.14      8.17 o 
 -24   0   8        0.49        3.73      5.49 o 
 -22   0   8       84.68       84.97      8.40 o 
 -20   0   8       60.80       49.74      7.89 o 
 -18   0   8       16.81       16.79      6.16 o 
 -16   0   8      363.75      394.87     14.91 o 
 -14   0   8        8.40        6.45      8.50 o 
 -12   0   8      219.59      224.54     15.00 o 
 -10   0   8      391.85      394.12     13.75 o 
  -8   0   8      944.95      771.08     18.93 o 
  -6   0   8        0.07       15.66      9.31 o 
  -4   0   8      681.67      780.99     21.97 o 
  -2   0   8       17.83      101.64     50.14 o 
   0   0   8     2047.10     2072.49     38.17 o 
   2   0   8        6.39        3.20      6.22 o 
   4   0   8      809.38      762.62     20.63 o 
   6   0   8     2315.00     2121.16     40.69 o 
   8   0   8     2411.24     2310.86     51.83 o 
  10   0   8       48.38       48.72      6.19 o 
  12   0   8       35.73       35.70      6.63 o 
  14   0   8        0.01        4.53      5.04 o 
  16   0   8        9.84       12.08      4.46 o 
  18   0   8      913.65      824.61     15.12 o 
  20   0   8      580.26      546.40     15.12 o 
  22   0   8      141.24      143.66      8.73 o 
  24   0   8        1.28        4.79      5.18 o 
  26   0   8        4.53        8.47      8.73 o 
  28   0   8        0.01       -6.13     12.76 o 
 -29   1   8        0.15        2.83      4.75 o 
 -27   1   8        0.31        0.60      4.65 o 
 -25   1   8        2.96       -0.02      4.46 o 
 -23   1   8      106.14      114.08      9.10 o 
 -21   1   8      842.34      850.71     15.23 o 
 -19   1   8     1990.30     2003.37     30.41 o 
 -17   1   8     2107.10     2012.91     30.99 o 
 -15   1   8      923.51      891.08     14.40 o 
 -13   1   8       29.90       25.22      4.26 o 
 -11   1   8       31.71       34.13      5.84 o 
  -9   1   8      140.24      158.47      8.27 o 
  -7   1   8      303.85      288.33      9.90 o 
  -5   1   8      174.17      199.97      7.67 o 
  -3   1   8        4.09        2.64      3.98 o 
  -1   1   8       71.83       56.02      5.85 o 
   1   1   8       12.54       11.33      4.55 o 
   3   1   8        0.47       -2.57      4.07 o 
   5   1   8      321.73      270.67      9.50 o 
   7   1   8     1157.99     1023.62     15.60 o 
   9   1   8      484.05      451.16      9.57 o 
  11   1   8       40.99       44.60      4.82 o 
  13   1   8        0.00       -0.31      2.87 o 
  15   1   8       62.76       66.34      5.00 o 
  17   1   8      128.72      148.69      7.27 o 
  19   1   8       85.56       75.46      7.53 o 
  21   1   8       17.92       14.02      6.75 o 
  23   1   8        2.70        2.87      6.11 o 
  25   1   8        6.66        2.28      6.05 o 
  27   1   8        7.56        8.96      3.85 o 
 -28   2   8       22.55       10.59     10.42 o 
 -26   2   8        0.18        3.57      5.00 o 
 -24   2   8       20.37       23.91      6.77 o 
 -22   2   8        2.17        2.37      3.53 o 
 -20   2   8       12.29       14.16      5.54 o 
 -18   2   8       58.46       62.77      5.97 o 
 -16   2   8       25.87       18.27      5.06 o 
 -14   2   8       97.39       97.07      8.94 o 
 -12   2   8       18.16       22.92      3.99 o 
 -10   2   8       30.76       24.94      5.74 o 
  -8   2   8     1013.41      992.23     15.92 o 
  -6   2   8        0.01        0.60      4.19 o 
  -4   2   8      900.72      805.83     11.88 o 
  -2   2   8       43.15       37.72      4.42 o 
   0   2   8      386.04      416.51     10.30 o 
   2   2   8      168.46      165.97     11.00 o 
   4   2   8     1956.93     1872.76     24.08 o 
   6   2   8        2.38        0.72      3.22 o 
   8   2   8        2.90        4.88      4.17 o 
  10   2   8      641.98      635.88     10.99 o 
  12   2   8      103.67      105.05      5.56 o 
  14   2   8      205.81      163.87      7.10 o 
  16   2   8      443.57      424.42      8.33 o 
  18   2   8       26.03       21.96      3.97 o 
  20   2   8       61.96       77.56     10.65 o 
  22   2   8       30.97       22.88      7.56 o 
  24   2   8       59.75       75.56     13.92 o 
  26   2   8        5.04       13.11      4.22 o 
 -27   3   8       31.67       19.12     10.51 o 
 -25   3   8      188.45      180.90     30.16 o 
 -23   3   8      340.70      335.61     12.12 o 
 -21   3   8      121.88      143.26     15.29 o 
 -19   3   8        0.07       -2.70      4.90 o 
 -17   3   8       32.10       27.29      5.55 o 
 -15   3   8      288.30      297.55      7.07 o 
 -13   3   8     1470.71     1467.02     21.59 o 
 -11   3   8     1412.79     1365.00     23.74 o 
  -9   3   8      143.42      150.16      7.09 o 
  -7   3   8      231.06      212.81      9.79 o 
  -5   3   8      572.25      555.27     12.90 o 
  -3   3   8       29.82       28.47      5.29 o 
  -1   3   8      187.49      175.41      9.33 o 
   1   3   8       56.62       65.99      5.39 o 
   3   3   8       36.55       33.31      4.32 o 
   5   3   8        6.71        6.77      4.26 o 
   7   3   8       66.63       64.35      5.05 o 
   9   3   8       31.37       38.19      7.19 o 
  11   3   8      540.00      558.07     10.58 o 
  13   3   8        0.98        4.60      2.70 o 
  15   3   8        0.95        3.66      3.90 o 
  17   3   8        0.00       -3.29      3.29 o 
  19   3   8        1.25        3.68      3.04 o 
  21   3   8        0.11        3.45      3.17 o 
  23   3   8        0.19        0.96      3.11 o 
  25   3   8        0.25       29.77     15.52 o 
 -26   4   8        8.64       12.05     10.29 o 
 -24   4   8       24.68       49.04      8.65 o 
 -22   4   8        0.40       -2.04      4.54 o 
 -20   4   8       71.83       89.60      6.35 o 
 -18   4   8        2.83        3.88      3.91 o 
 -16   4   8        3.88        9.07      3.67 o 
 -14   4   8       23.94       27.55      5.12 o 
 -12   4   8       56.37       61.42      5.88 o 
 -10   4   8      124.76      113.81      9.35 o 
  -8   4   8       13.50        7.41      4.74 o 
  -6   4   8       30.96       37.07      5.05 o 
  -4   4   8      126.76      131.27      6.71 o 
  -2   4   8        3.86        3.97      4.43 o 
   0   4   8      445.65      436.06      8.62 o 
   2   4   8       31.37       32.39      5.72 o 
   4   4   8        8.51       13.72      4.63 o 
   6   4   8       38.52       39.08      5.99 o 
   8   4   8       20.17       22.75      4.38 o 
  10   4   8       28.22       21.25      5.01 o 
  12   4   8      316.86      279.62     13.65 o 
  14   4   8      499.29      489.35     10.29 o 
  16   4   8      130.02      149.33      8.39 o 
  18   4   8        0.71        1.82      2.23 o 
  20   4   8        2.44        0.05      3.99 o 
  22   4   8        2.47        2.61      5.10 o 
  24   4   8        4.21       37.10     19.64 o 
 -23   5   8        3.88        0.88     10.99 o 
 -21   5   8        4.06       10.84     10.46 o 
 -19   5   8        1.07        2.73      3.09 o 
 -17   5   8        0.01       -3.00      3.94 o 
 -15   5   8       19.39       19.67      5.69 o 
 -13   5   8       11.38        6.45      4.94 o 
 -11   5   8       92.64       98.42      5.85 o 
  -9   5   8     1013.70     1001.16     21.88 o 
  -7   5   8      371.70      379.58     10.32 o 
  -5   5   8      172.55      184.30      6.48 o 
  -3   5   8       28.03       30.64      5.24 o 
  -1   5   8       62.09       68.54      5.20 o 
   1   5   8        0.12        1.27      3.45 o 
   3   5   8       13.99       11.99      4.49 o 
   5   5   8        1.66        1.92      3.70 o 
   7   5   8        0.20        3.09      3.93 o 
   9   5   8       83.10       77.27      6.78 o 
  11   5   8       75.95       74.84      5.71 o 
  13   5   8      159.84      153.53      5.94 o 
  15   5   8      198.47      213.25      6.82 o 
  17   5   8       94.46      118.48      5.86 o 
  19   5   8        5.62       11.05      5.20 o 
  21   5   8        7.51       11.07      7.14 o 
  23   5   8        3.18       22.20     21.13 o 
 -20   6   8       47.16       71.34     13.60 o 
 -18   6   8        3.36        2.17      9.12 o 
 -16   6   8      153.25      184.11     18.57 o 
 -14   6   8       13.08        6.94      4.16 o 
 -12   6   8        5.22        8.14      3.30 o 
 -10   6   8        6.69        6.53      5.21 o 
  -8   6   8        0.00       -3.38      7.01 o 
  -6   6   8       35.26       31.02      5.71 o 
  -4   6   8        1.64        5.11      4.99 o 
  -2   6   8        7.58        2.00      6.35 o 
   0   6   8        6.21       11.64      4.52 o 
   2   6   8        0.70        1.99      4.27 o 
   4   6   8        0.55        1.79      5.37 o 
   6   6   8       22.30       22.07      6.32 o 
   8   6   8       62.37       62.41      5.96 o 
  10   6   8       85.59       94.36     14.31 o 
  12   6   8       39.15       53.22      9.51 o 
  14   6   8        0.49       -0.48      4.82 o 
  16   6   8        2.20        3.50      4.55 o 
  18   6   8       40.14       57.77     10.63 o 
  20   6   8        9.41       27.26     15.04 o 
 -17   7   8        3.12       11.10      8.23 o 
 -15   7   8        4.86        5.33      6.99 o 
 -13   7   8        0.81        0.01      5.67 o 
 -11   7   8        2.67        2.58      3.23 o 
  -9   7   8        0.33        3.98      4.90 o 
  -7   7   8       57.19       45.47      7.98 o 
  -5   7   8      310.00      299.62     11.16 o 
  -3   7   8       92.37       79.05      8.84 o 
  -1   7   8        6.94        6.00      4.25 o 
   1   7   8        0.05        1.52      3.59 o 
   3   7   8        7.50       11.21      3.50 o 
   5   7   8        3.92        8.19      5.45 o 
   7   7   8        4.56        7.21      3.74 o 
   9   7   8        0.00       -0.61      4.70 o 
  11   7   8        1.36        2.00      4.41 o 
  13   7   8        2.42        5.63      4.25 o 
  15   7   8       16.29        4.05      9.54 o 
 -12   8   8        2.03       -5.25      5.25 o 
 -10   8   8        0.13        1.09      3.95 o 
  -8   8   8        1.51        3.63      4.16 o 
  -6   8   8        0.38       -4.64      4.64 o 
  -4   8   8        4.36       -0.19      4.72 o 
  -2   8   8       10.06       10.07      5.16 o 
   0   8   8        2.06        5.30      7.07 o 
   2   8   8       13.33       10.27      3.97 o 
   4   8   8       13.04        5.76      5.04 o 
   6   8   8        5.82        2.58      4.65 o 
   8   8   8        4.31        5.14      4.47 o 
  10   8   8        1.59        4.94      5.95 o 
 -27   1   9        0.08        2.85      5.20 o 
 -25   1   9       19.52        8.29      5.15 o 
 -23   1   9       11.60       16.79      5.05 o 
 -21   1   9       59.51       41.19      5.81 o 
 -19   1   9      504.93      494.31     13.34 o 
 -17   1   9      300.98      292.29     10.47 o 
 -15   1   9     1626.72     1620.75     25.46 o 
 -13   1   9      180.67      191.86     13.82 o 
 -11   1   9      232.94      206.30      8.51 o 
  -9   1   9      115.67      109.48      7.06 o 
  -7   1   9      223.30      219.61      9.92 o 
  -5   1   9        1.18        0.16      4.45 o 
  -3   1   9      431.53      388.54     14.93 o 
  -1   1   9      114.50      134.97     10.17 o 
   1   1   9      441.02      471.16     10.38 o 
   3   1   9     2645.02     2433.35     32.08 o 
   5   1   9      111.43      114.86      7.34 o 
   7   1   9     1297.48     1268.56     19.95 o 
   9   1   9      401.93      429.81     15.61 o 
  11   1   9      123.94      118.84      6.68 o 
  13   1   9      283.68      293.56      7.27 o 
  15   1   9       56.11       47.36      5.25 o 
  17   1   9        2.95        6.36      4.06 o 
  19   1   9        2.61        6.16      4.71 o 
  21   1   9       26.79       20.11      5.38 o 
  23   1   9       16.18       11.00      5.01 o 
  25   1   9        2.77       -0.62      4.28 o 
 -26   2   9        8.51       10.73      4.49 o 
 -24   2   9       19.82       14.49      5.92 o 
 -22   2   9        1.57        4.34      5.25 o 
 -20   2   9       61.90       65.92      5.70 o 
 -18   2   9       54.47       55.43      6.24 o 
 -16   2   9        6.40        7.57      5.35 o 
 -14   2   9       41.56       36.35      5.09 o 
 -12   2   9       53.32       51.05      5.95 o 
 -10   2   9       84.60       96.48      8.70 o 
  -8   2   9       27.83       32.61      5.56 o 
  -6   2   9       48.74       55.94      6.40 o 
  -4   2   9       95.97       97.47      7.73 o 
  -2   2   9       47.88       52.98      6.23 o 
   0   2   9        0.65       -2.54      4.84 o 
   2   2   9      615.45      580.27     12.64 o 
   4   2   9       88.25       84.61      6.45 o 
   6   2   9        0.01        2.11      4.10 o 
   8   2   9        4.56        7.91      4.25 o 
  10   2   9      664.36      641.47     12.43 o 
  12   2   9       87.22      106.98      5.13 o 
  14   2   9      283.85      284.75     10.22 o 
  16   2   9      205.48      182.30     12.60 o 
  18   2   9       20.84       20.05      4.73 o 
  20   2   9       26.12       16.44      4.53 o 
  22   2   9       77.51       56.38      7.35 o 
  24   2   9       14.19        6.91      4.80 o 
  26   2   9        0.95       -2.70      6.77 o 
 -25   3   9      109.68      169.76     16.07 o 
 -23   3   9      237.07      241.74     11.31 o 
 -21   3   9       74.97       51.73      6.92 o 
 -19   3   9      110.21      116.39      8.12 o 
 -17   3   9       38.89       31.24      7.16 o 
 -15   3   9        7.74        6.87      3.68 o 
 -13   3   9      501.72      470.11     12.05 o 
 -11   3   9      405.20      371.72     12.08 o 
  -9   3   9        5.12        2.89      5.29 o 
  -7   3   9      128.05      127.83      7.42 o 
  -5   3   9        0.41        1.05      4.11 o 
  -3   3   9      140.77      156.48      7.38 o 
  -1   3   9      257.78      276.77     13.54 o 
   1   3   9      389.48      412.27     15.94 o 
   3   3   9       98.58       98.41      5.75 o 
   5   3   9      177.37      161.11      9.47 o 
   7   3   9        0.47        2.47      4.61 o 
   9   3   9     1324.16     1269.20     20.46 o 
  11   3   9     1334.30     1393.80     23.61 o 
  13   3   9      317.75      326.17      7.83 o 
  15   3   9       71.90       60.30      6.39 o 
  17   3   9       12.17        7.55      5.17 o 
  19   3   9       27.74       18.44      4.28 o 
  21   3   9       24.92       15.53      5.00 o 
  23   3   9        0.09        7.22      4.75 o 
  25   3   9       11.80       13.52     12.40 o 
 -24   4   9       89.20      137.23     41.64 o 
 -22   4   9       34.02       27.03      9.44 o 
 -20   4   9        3.89        6.24      3.50 o 
 -18   4   9        2.51        1.84      4.63 o 
 -16   4   9       20.03       15.06      5.27 o 
 -14   4   9        5.36        8.11      5.34 o 
 -12   4   9        2.69       -0.49      3.79 o 
 -10   4   9       11.53       13.75      4.82 o 
  -8   4   9      111.95      107.60      8.53 o 
  -6   4   9       29.77       38.57      6.82 o 
  -4   4   9       21.44       18.81      5.34 o 
  -2   4   9       80.27       75.96      8.05 o 
   0   4   9      211.05      188.14      7.55 o 
   2   4   9       10.43       11.31      4.40 o 
   4   4   9       26.65       23.41      4.72 o 
   6   4   9        2.28        3.58      3.61 o 
   8   4   9      105.92      121.43      5.92 o 
  10   4   9      206.23      205.76     12.49 o 
  12   4   9       52.61       50.65      5.09 o 
  14   4   9       31.73       37.51      4.70 o 
  16   4   9       23.79       21.71      4.28 o 
  18   4   9        3.41        0.34      2.48 o 
  20   4   9        1.98        4.10      3.85 o 
  22   4   9        0.00        2.39      8.13 o 
 -23   5   9        2.20       10.70     12.96 o 
 -21   5   9        0.91       -4.90      9.44 o 
 -19   5   9        0.05        1.02      5.59 o 
 -17   5   9        0.15       -1.55      4.31 o 
 -15   5   9       24.51       13.76      4.64 o 
 -13   5   9       26.59       25.98      4.03 o 
 -11   5   9        0.07       -2.71      4.24 o 
  -9   5   9      100.81      101.98     11.46 o 
  -7   5   9      181.39      183.71      9.54 o 
  -5   5   9       60.99       63.68     10.81 o 
  -3   5   9      132.20      128.51      8.90 o 
  -1   5   9       91.68       91.86      7.44 o 
   1   5   9       17.94       20.08      4.79 o 
   3   5   9       47.59       39.27      5.29 o 
   5   5   9      127.38      128.67     10.00 o 
   7   5   9        1.39        5.01      5.36 o 
   9   5   9        0.16        3.55      4.40 o 
  11   5   9       70.77       55.71      6.62 o 
  13   5   9      281.24      300.18     11.42 o 
  15   5   9      255.12      244.78      9.12 o 
  17   5   9       39.57       38.82      7.59 o 
  19   5   9        0.17       -0.83      6.18 o 
  21   5   9        1.53        1.12      7.70 o 
 -20   6   9       42.98       40.11     11.55 o 
 -18   6   9        9.37        3.95      8.36 o 
 -16   6   9        0.74       -2.11      5.02 o 
 -14   6   9       12.30        8.37      4.74 o 
 -12   6   9        1.29       -2.19      4.31 o 
 -10   6   9        9.95       11.33      5.25 o 
  -8   6   9        6.93        9.32      4.81 o 
  -6   6   9       43.50       40.59      5.71 o 
  -4   6   9       59.60       49.45      6.86 o 
  -2   6   9        0.44        2.84      4.57 o 
   0   6   9        2.01        1.67      5.69 o 
   2   6   9       10.59       15.60      5.13 o 
   4   6   9        0.04       -0.52      4.29 o 
   6   6   9       38.52       32.94      6.01 o 
   8   6   9      153.78      158.00     10.98 o 
  10   6   9       24.68       25.07      5.41 o 
  12   6   9        0.20        6.12      4.92 o 
  14   6   9       14.53       14.41      7.15 o 
  16   6   9       14.03        2.38      5.69 o 
  18   6   9       26.75       12.99     10.74 o 
 -15   7   9        0.68        9.73      5.78 o 
 -13   7   9        0.17        0.80      5.55 o 
 -11   7   9       12.86       15.01      8.01 o 
  -9   7   9       47.31       46.64      6.97 o 
  -7   7   9       58.44       45.27      5.55 o 
  -5   7   9      100.90      121.84     19.07 o 
  -3   7   9       27.91       23.72      6.59 o 
  -1   7   9       16.82       21.29      7.50 o 
   1   7   9       26.23       35.80     13.02 o 
   3   7   9        2.27        7.23     11.26 o 
   5   7   9       11.50        6.62      4.65 o 
   7   7   9       29.31       25.32      7.77 o 
   9   7   9        5.52        6.80      5.22 o 
  11   7   9        5.67        4.41      5.37 o 
  13   7   9        1.11        0.20      4.01 o 
 -10   8   9        0.01        3.83      5.76 o 
  -8   8   9        0.01       -1.28      4.15 o 
  -6   8   9        1.94        5.93      6.50 o 
  -4   8   9        9.54       19.75     12.77 o 
  -2   8   9        3.22        1.80      4.81 o 
   0   8   9        0.00       -0.17      5.08 o 
   2   8   9        7.80        5.42      5.72 o 
   4   8   9       51.65       26.51      8.79 o 
   6   8   9       48.00       48.21      8.80 o 
   8   8   9        8.41       17.63      5.57 o 
 -26   0  10        6.95        0.32      6.44 o 
 -24   0  10       27.94       23.96      6.74 o 
 -22   0  10       45.64       49.14      7.54 o 
 -20   0  10        1.77        3.04      6.49 o 
 -18   0  10       36.37       35.80      8.73 o 
 -16   0  10      233.93      250.84     13.32 o 
 -14   0  10       20.88       21.25      6.33 o 
 -12   0  10      276.91      270.58     25.08 o 
 -10   0  10      189.27      167.14     19.15 o 
  -8   0  10       20.85        6.23      6.19 o 
  -6   0  10      495.18      530.67     25.35 o 
  -4   0  10       27.46       24.51      9.28 o 
  -2   0  10      200.19      219.31     11.47 o 
   0   0  10      715.41      650.72     21.52 o 
   2   0  10      705.97      698.53     23.44 o 
   4   0  10      179.03      184.93     15.21 o 
   6   0  10     1328.11     1165.76     31.91 o 
   8   0  10     1022.86     1020.83     28.73 o 
  10   0  10       62.47       50.54      7.82 o 
  12   0  10       18.40       25.19      6.19 o 
  14   0  10       10.47        7.22      5.34 o 
  16   0  10       55.62       51.71      8.06 o 
  18   0  10      212.56      169.34     14.28 o 
  20   0  10       33.05       19.31      5.98 o 
  22   0  10       10.31        4.32      7.01 o 
  24   0  10       25.14        9.80      7.95 o 
 -25   1  10        0.58        4.81      4.85 o 
 -23   1  10        4.86       -2.23      5.93 o 
 -21   1  10       62.87       55.05      6.74 o 
 -19   1  10       59.78       56.80      9.41 o 
 -17   1  10       63.90       70.15      9.27 o 
 -15   1  10        6.80        4.30      6.75 o 
 -13   1  10        5.22       -5.57      6.90 o 
 -11   1  10       13.18        6.24      4.43 o 
  -9   1  10       73.31       76.61      8.04 o 
  -7   1  10       41.48       26.63      5.47 o 
  -5   1  10       87.27       73.46     10.40 o 
  -3   1  10       43.15       44.90      6.18 o 
  -1   1  10       27.22       43.30      6.17 o 
   1   1  10      422.92      543.01     21.95 o 
   3   1  10     3802.62     3802.88     55.33 o 
   5   1  10     4412.50     4309.33     55.98 o 
   7   1  10     2961.33     2930.28     46.50 o 
   9   1  10      593.89      632.01     12.67 o 
  11   1  10       54.35       52.48      5.74 o 
  13   1  10       44.42       46.07      4.62 o 
  15   1  10        5.13        2.99      3.32 o 
  17   1  10        6.16        7.21      3.98 o 
  19   1  10        1.16        2.86      3.62 o 
  21   1  10        5.83        5.19      3.94 o 
  23   1  10        4.52       16.39      7.16 o 
  25   1  10        0.41        4.55      7.61 o 
 -26   2  10       40.27       31.26      8.05 o 
 -24   2  10        0.00       -1.89      3.87 o 
 -22   2  10        5.84        7.64      4.55 o 
 -20   2  10        0.05        4.19      5.84 o 
 -18   2  10        0.22       -0.84      5.22 o 
 -16   2  10       21.95       27.15      5.16 o 
 -14   2  10      111.84      107.01     11.29 o 
 -12   2  10       66.99       55.91      6.20 o 
 -10   2  10      234.01      232.55      8.11 o 
  -8   2  10       32.29       28.60      5.60 o 
  -6   2  10      180.88      160.30      7.04 o 
  -4   2  10       25.36       47.92      7.78 o 
  -2   2  10      526.42      493.93     15.16 o 
   0   2  10        1.09        6.76      5.86 o 
   2   2  10      123.69      136.69     16.99 o 
   4   2  10      988.73      924.86     18.49 o 
   6   2  10       84.67       89.52      8.59 o 
   8   2  10       14.04        9.53      5.37 o 
  10   2  10      287.34      244.82     10.29 o 
  12   2  10      115.64      103.40      7.06 o 
  14   2  10       62.36       54.82      5.68 o 
  16   2  10       18.79        6.55      4.07 o 
  18   2  10        0.51        5.23      4.08 o 
  20   2  10        0.59        2.46      3.68 o 
  22   2  10       10.24       13.30      9.74 o 
  24   2  10       11.86       19.69      8.69 o 
 -25   3  10       53.56       27.48     14.36 o 
 -23   3  10      121.24      134.04      7.29 o 
 -21   3  10        4.95       -2.28      5.53 o 
 -19   3  10        0.40        3.28      4.13 o 
 -17   3  10       19.62       10.79      4.31 o 
 -15   3  10       18.97       16.60      5.63 o 
 -13   3  10        8.83        9.36      6.88 o 
 -11   3  10        0.86        0.97      4.54 o 
  -9   3  10        0.03       -2.08      5.06 o 
  -7   3  10       16.52       12.69      5.54 o 
  -5   3  10        3.13        3.07      4.87 o 
  -3   3  10      115.99      237.93     12.23 o 
  -1   3  10     3033.31     2897.14     40.10 o 
   1   3  10     1649.66     1673.38     31.58 o 
   3   3  10        0.87       -1.44      3.82 o 
   5   3  10       10.00       12.78      5.55 o 
   7   3  10        0.00       -2.75      3.85 o 
   9   3  10      392.88      376.73     10.33 o 
  11   3  10     1145.28     1206.26     21.52 o 
  13   3  10      109.82      142.91      7.32 o 
  15   3  10        0.65        2.29      3.36 o 
  17   3  10        0.02       -2.20      4.71 o 
  19   3  10        2.97        0.49      4.60 o 
  21   3  10        5.55        6.07      3.75 o 
  23   3  10        6.49       11.44      7.65 o 
 -22   4  10        1.83        2.72      7.54 o 
 -20   4  10        0.23        2.36      4.87 o 
 -18   4  10        1.72        7.55      4.63 o 
 -16   4  10        0.96        5.83      5.66 o 
 -14   4  10       34.65       43.16      6.69 o 
 -12   4  10        7.64        9.26      4.95 o 
 -10   4  10       78.42       81.39      8.86 o 
  -8   4  10       24.03       35.66      5.32 o 
  -6   4  10      221.88      206.05      9.33 o 
  -4   4  10       20.65       14.26      4.73 o 
  -2   4  10        3.73        5.86      5.46 o 
   0   4  10      110.32      106.96     10.62 o 
   2   4  10       55.39       54.99      5.46 o 
   4   4  10       18.48       13.27      6.20 o 
   6   4  10        0.90       -0.75      3.97 o 
   8   4  10       93.27       82.52      8.91 o 
  10   4  10      205.70      215.62      9.81 o 
  12   4  10      234.58      226.31     11.38 o 
  14   4  10       78.46       70.28      5.79 o 
  16   4  10        0.16        0.43      3.62 o 
  18   4  10       10.71        5.15      3.89 o 
  20   4  10        2.52        2.04      3.69 o 
 -21   5  10        0.12       -2.76      7.20 o 
 -19   5  10        0.91        4.53      6.76 o 
 -17   5  10        0.00       -1.34      4.00 o 
 -15   5  10        0.33       -2.32      6.00 o 
 -13   5  10       32.34       32.80      5.84 o 
 -11   5  10       22.39       25.70      5.76 o 
  -9   5  10        0.95        3.13      4.52 o 
  -7   5  10       14.16       15.54      6.27 o 
  -5   5  10      561.90      566.43     13.86 o 
  -3   5  10      852.35      833.49     16.81 o 
  -1   5  10       49.78       49.92      5.98 o 
   1   5  10        4.20        0.25      4.41 o 
   3   5  10       25.23       33.13      5.75 o 
   5   5  10       34.83       26.33      5.51 o 
   7   5  10        7.21        8.16      6.65 o 
   9   5  10        0.37        4.92      7.60 o 
  11   5  10       34.67       32.56      8.07 o 
  13   5  10      301.59      323.14     10.99 o 
  15   5  10      304.73      318.93     11.69 o 
  17   5  10       27.35       24.18      7.10 o 
  19   5  10       11.59       16.58      8.30 o 
 -18   6  10        8.72        2.16      8.56 o 
 -16   6  10        0.32        3.14      4.04 o 
 -14   6  10        2.92        0.31      3.78 o 
 -12   6  10       32.97       36.20      9.88 o 
 -10   6  10       29.93       23.62      4.83 o 
  -8   6  10        2.02        6.31      4.25 o 
  -6   6  10        0.20       -0.63      4.96 o 
  -4   6  10       63.41       78.16      8.60 o 
  -2   6  10       59.62       61.55     10.21 o 
   0   6  10        2.76       22.41     14.11 o 
   2   6  10       71.49       70.46      7.92 o 
   4   6  10        6.31        7.12      6.42 o 
   6   6  10       44.90       41.87      7.51 o 
   8   6  10       51.94       38.27      8.51 o 
  10   6  10       11.45       12.42      6.96 o 
  12   6  10        0.47        1.69      6.92 o 
  14   6  10        5.95        3.07      6.67 o 
  16   6  10       15.21       11.89      7.14 o 
 -13   7  10        0.02       -1.99      5.32 o 
 -11   7  10       17.66       12.01      6.64 o 
  -9   7  10      234.84      243.86     14.25 o 
  -7   7  10      280.54      273.85     13.09 o 
  -5   7  10       28.42       21.23      7.71 o 
  -3   7  10        0.28        4.39      4.97 o 
  -1   7  10        0.41       -7.22      8.26 o 
   1   7  10        1.36        8.40      6.13 o 
   3   7  10        2.23        8.62     13.47 o 
   5   7  10        0.03       -1.36      6.26 o 
   7   7  10        1.03        4.97      6.08 o 
   9   7  10        0.86       -7.05      8.01 o 
  11   7  10        0.00       -7.04      7.04 o 
  -4   8  10        0.30       25.80     18.59 o 
  -2   8  10        2.27       10.80     16.09 o 
   0   8  10        1.38        1.08      4.93 o 
   2   8  10       18.13       13.26     10.98 o 
 -25   1  11       11.66       30.70     10.33 o 
 -23   1  11        0.83       14.21      9.64 o 
 -21   1  11        8.13        7.87      7.76 o 
 -19   1  11       76.58       96.68     13.01 o 
 -17   1  11       76.37       99.93      8.18 o 
 -15   1  11       47.06       44.80      6.23 o 
 -13   1  11       75.19       72.99      8.69 o 
 -11   1  11       52.06       46.63      9.64 o 
  -9   1  11        0.01        5.54      4.87 o 
  -7   1  11       15.83       14.53      5.28 o 
  -5   1  11      129.31      122.36      7.72 o 
  -3   1  11        1.93       -0.93      6.07 o 
  -1   1  11       44.64       58.22      9.27 o 
   1   1  11      680.74      740.32     17.74 o 
   3   1  11     1591.93     1604.60     29.18 o 
   5   1  11       74.86       46.78      8.28 o 
   7   1  11     2062.88     2096.35     36.84 o 
   9   1  11      206.96      232.93      9.26 o 
  11   1  11       53.48       56.16      5.19 o 
  13   1  11        5.33        9.99      3.82 o 
  15   1  11        0.01        1.64      3.58 o 
  17   1  11        0.79        3.34      5.37 o 
  19   1  11        4.76       21.44      5.04 o 
  21   1  11        1.94       25.42      8.27 o 
  23   1  11        2.46       10.95     10.33 o 
 -24   2  11        0.50        6.45      6.28 o 
 -22   2  11        4.05        8.55      5.34 o 
 -20   2  11       16.45       20.85      6.02 o 
 -18   2  11        0.02        2.19      4.26 o 
 -16   2  11        0.17        0.08      4.50 o 
 -14   2  11        1.72        2.43      4.45 o 
 -12   2  11       79.65       79.37      6.42 o 
 -10   2  11      101.82      107.29      7.17 o 
  -8   2  11       27.60       27.40      6.42 o 
  -6   2  11      167.72      159.27      8.97 o 
  -4   2  11      386.38      324.13     13.46 o 
  -2   2  11      261.52      271.42      9.12 o 
   0   2  11        2.28        3.84      5.77 o 
   2   2  11      157.59      149.64      9.92 o 
   4   2  11       19.55       26.76      5.59 o 
   6   2  11      159.24      152.07     11.15 o 
   8   2  11       21.80       16.62      6.55 o 
  10   2  11       27.99       19.77      5.44 o 
  12   2  11        0.08       -0.35      4.33 o 
  14   2  11       36.38       28.85      4.80 o 
  16   2  11        0.21        1.77      4.26 o 
  18   2  11       33.45       27.18      6.32 o 
  20   2  11       11.93       29.65      9.01 o 
  22   2  11        1.56       17.92      5.62 o 
 -23   3  11        1.86        2.77      4.87 o 
 -21   3  11        8.06        6.57      4.65 o 
 -19   3  11        0.18        2.58      4.72 o 
 -17   3  11       24.56       22.72      4.82 o 
 -15   3  11       97.23      141.01     12.69 o 
 -13   3  11       21.00       19.87      8.32 o 
 -11   3  11       23.27       21.43      5.62 o 
  -9   3  11       13.88       15.20      5.25 o 
  -7   3  11       62.78       58.05      8.08 o 
  -5   3  11        1.45       -1.06      4.10 o 
  -3   3  11      227.34      296.29     13.52 o 
  -1   3  11     1132.47     1219.96     21.59 o 
   1   3  11      623.86      627.07     16.54 o 
   3   3  11        7.37        5.65      4.77 o 
   5   3  11       41.37       36.75      7.03 o 
   7   3  11       82.89       73.45      8.97 o 
   9   3  11      495.31      445.10     11.13 o 
  11   3  11      363.81      388.78     11.54 o 
  13   3  11        5.79       11.24      5.26 o 
  15   3  11       35.28       41.79      6.04 o 
  17   3  11        1.37        7.26      4.24 o 
  19   3  11        0.14        3.47      4.87 o 
  21   3  11        0.34        4.37      4.34 o 
 -20   4  11        1.61        4.64      7.30 o 
 -18   4  11       15.70       18.62      5.56 o 
 -16   4  11       16.59       19.63      7.92 o 
 -14   4  11       16.42       29.83      6.88 o 
 -12   4  11        1.69        2.51      5.35 o 
 -10   4  11       19.71       14.62      6.22 o 
  -8   4  11        0.75        0.19      4.61 o 
  -6   4  11       20.62       19.17      7.64 o 
  -4   4  11       83.65      133.61     16.12 o 
  -2   4  11      428.92      411.44     12.57 o 
   0   4  11      605.29      578.32     15.79 o 
   2   4  11        0.52        5.33      4.57 o 
   4   4  11        3.35        7.65      5.49 o 
   6   4  11        3.25        3.55      4.30 o 
   8   4  11        7.38       10.65      5.68 o 
  10   4  11        0.15       -4.62      4.62 o 
  12   4  11        3.13        2.52      3.81 o 
  14   4  11       27.67       19.22      4.13 o 
  16   4  11       24.71       15.90      5.20 o 
  18   4  11       11.20       10.42      5.87 o 
 -19   5  11        0.04        1.07      6.21 o 
 -17   5  11        0.02        1.29      4.43 o 
 -15   5  11        5.30        7.86      6.05 o 
 -13   5  11       73.37       66.28     13.74 o 
 -11   5  11       64.58       61.31      9.05 o 
  -9   5  11       20.55       29.86      6.69 o 
  -7   5  11      135.42      154.25     14.19 o 
  -5   5  11      724.75      743.20     18.38 o 
  -3   5  11      253.45      241.26     12.38 o 
  -1   5  11        0.01        6.22      4.76 o 
   1   5  11       29.41       25.77      6.44 o 
   3   5  11       32.84       26.49      5.69 o 
   5   5  11        4.75        4.84      4.55 o 
   7   5  11        1.75        1.06      6.50 o 
   9   5  11        0.00       -5.69      5.82 o 
  11   5  11       20.15       11.73      5.12 o 
  13   5  11       96.77       98.73     11.28 o 
  15   5  11       47.36       42.02      6.24 o 
  17   5  11        4.16        5.68      5.18 o 
 -14   6  11        0.52       -2.80      6.28 o 
 -12   6  11        5.27        2.14      4.99 o 
 -10   6  11        5.71        2.65      5.12 o 
  -8   6  11       10.21        4.91      5.62 o 
  -6   6  11       30.25       21.20      6.85 o 
  -4   6  11       21.47       17.73      5.84 o 
  -2   6  11        6.30       10.95      5.29 o 
   0   6  11       25.31       22.10     10.28 o 
   2   6  11      108.47      100.46     28.68 o 
   4   6  11       67.38       93.77     17.16 o 
   6   6  11       13.31       13.14      6.78 o 
   8   6  11        6.73        9.10      5.28 o 
  10   6  11        0.18        3.57      5.03 o 
  12   6  11       22.13       17.56      5.25 o 
  -9   7  11       37.91       33.03     10.83 o 
  -7   7  11       41.91       26.72      7.81 o 
  -5   7  11        1.69        7.66      5.79 o 
  -3   7  11        0.09       -0.36      5.76 o 
  -1   7  11        1.42        5.29      6.04 o 
   1   7  11       12.17       15.35      7.36 o 
   3   7  11        9.18        9.92      6.36 o 
   5   7  11        2.18       -2.25      5.06 o 
   7   7  11        2.00       -1.36      4.88 o 
 -22   0  12        2.43        0.41      8.55 o 
 -20   0  12       27.31       32.92     14.27 o 
 -18   0  12        0.81        5.83     11.47 o 
 -16   0  12       10.77       24.82      9.89 o 
 -14   0  12        8.30        4.32      6.33 o 
 -12   0  12       84.21      105.97     12.10 o 
 -10   0  12      739.63      617.49     22.91 o 
  -8   0  12     1883.86     1769.66     43.14 o 
  -6   0  12       89.20       81.39     17.48 o 
  -4   0  12      204.43      210.92     19.43 o 
  -2   0  12       10.22        8.41     12.33 o 
   0   0  12       39.93       29.28      8.16 o 
   2   0  12      125.93      130.41     20.28 o 
   4   0  12        3.29        2.92      7.89 o 
   6   0  12       72.59       71.00     11.74 o 
   8   0  12        0.24       10.17      6.97 o 
  10   0  12       37.26       45.46      9.37 o 
  12   0  12       17.47       25.10      8.52 o 
  14   0  12       23.96       25.81      6.37 o 
  16   0  12        3.56       38.47     16.90 o 
  18   0  12       42.22       50.04      9.73 o 
  20   0  12        4.08        3.52     13.51 o 
 -23   1  12      124.86      143.36     19.42 o 
 -21   1  12      185.82      196.99     16.16 o 
 -19   1  12      110.97      107.52     10.06 o 
 -17   1  12       49.34       46.67      7.31 o 
 -15   1  12       10.60        8.57      6.03 o 
 -13   1  12       14.33       15.93      7.54 o 
 -11   1  12       59.36       48.92      8.78 o 
  -9   1  12      103.54       98.04      9.60 o 
  -7   1  12      110.34      121.34      9.42 o 
  -5   1  12       23.23       18.93      6.75 o 
  -3   1  12       42.34       44.61      7.67 o 
  -1   1  12      138.74      178.32      8.57 o 
   1   1  12      426.60      456.73     16.39 o 
   3   1  12      979.63      992.92     22.53 o 
   5   1  12      415.09      437.60     12.96 o 
   7   1  12       37.63       36.31      8.97 o 
   9   1  12        1.70        7.18      5.75 o 
  11   1  12        5.59        6.00      4.07 o 
  13   1  12        2.56        5.12      4.10 o 
  15   1  12        3.69       10.15      4.76 o 
  17   1  12        0.09       -2.92      4.37 o 
  19   1  12        5.23       21.20      8.87 o 
  21   1  12        1.12        3.49      5.12 o 
 -22   2  12        1.16       14.83      6.71 o 
 -20   2  12       11.97        6.24      6.35 o 
 -18   2  12        7.24        8.18      5.64 o 
 -16   2  12        0.40        9.04      5.69 o 
 -14   2  12       79.58       89.64      9.36 o 
 -12   2  12      129.32      126.30      7.40 o 
 -10   2  12       50.48       50.66      8.42 o 
  -8   2  12        0.02        2.99      5.55 o 
  -6   2  12      351.58      304.65     14.13 o 
  -4   2  12      361.49      342.82     11.57 o 
  -2   2  12       43.60       37.31      6.66 o 
   0   2  12       41.29       43.20      7.90 o 
   2   2  12       29.25       24.89      6.50 o 
   4   2  12       30.51       19.72      8.04 o 
   6   2  12        0.01       -1.00      4.45 o 
   8   2  12        6.18        2.23      4.92 o 
  10   2  12       17.54       21.97      6.55 o 
  12   2  12        0.17        2.61      3.98 o 
  14   2  12       13.28       18.86      4.49 o 
  16   2  12        0.80       -0.02      4.46 o 
  18   2  12        7.74       28.62      8.54 o 
  20   2  12        5.89        7.69      6.51 o 
 -21   3  12        1.61        2.29      5.06 o 
 -19   3  12       58.22       47.09      6.58 o 
 -17   3  12      150.19      151.77      9.40 o 
 -15   3  12      160.81      176.71      9.13 o 
 -13   3  12       76.15       74.69      6.85 o 
 -11   3  12       16.37       10.21      5.50 o 
  -9   3  12        0.01        2.62      4.96 o 
  -7   3  12       19.15        4.01      7.25 o 
  -5   3  12      178.38      208.97     11.96 o 
  -3   3  12      370.71      414.77     16.28 o 
  -1   3  12      676.91      654.72     14.90 o 
   1   3  12      225.59      234.95     16.10 o 
   3   3  12       10.18        0.84      3.95 o 
   5   3  12        6.04        9.54      6.10 o 
   7   3  12       41.41       40.18      6.91 o 
   9   3  12      108.36       93.02      8.43 o 
  11   3  12       22.79       16.75      7.44 o 
  13   3  12        0.36        9.18      6.03 o 
  15   3  12       11.96        4.20      4.99 o 
  17   3  12        0.02       13.84     10.51 o 
  19   3  12        4.36       20.66      8.19 o 
 -18   4  12       18.65       13.59      5.92 o 
 -16   4  12      143.94      180.10     13.36 o 
 -14   4  12        2.65       -2.05      7.42 o 
 -12   4  12       23.24       30.16      7.51 o 
 -10   4  12        1.33        9.18      6.04 o 
  -8   4  12        9.99       11.96      5.36 o 
  -6   4  12       16.54       17.03      6.78 o 
  -4   4  12       14.56       19.76      8.32 o 
  -2   4  12      112.25      107.12     15.56 o 
   0   4  12       58.57       48.48      6.85 o 
   2   4  12        0.03       -2.43      5.09 o 
   4   4  12        6.26        6.62      5.53 o 
   6   4  12        4.29       12.64      6.06 o 
   8   4  12        4.26       -0.65      5.51 o 
  10   4  12        0.02       10.36      7.35 o 
  12   4  12        0.00        6.35      4.98 o 
  14   4  12        0.90        0.90      5.04 o 
  16   4  12        8.60        4.43      4.82 o 
 -15   5  12       57.25       51.79     14.80 o 
 -13   5  12      106.49      119.10     23.83 o 
 -11   5  12       74.33       76.62     10.24 o 
  -9   5  12       50.66       35.99      9.09 o 
  -7   5  12       90.72       91.65      7.45 o 
  -5   5  12      239.42      241.57     11.89 o 
  -3   5  12      236.30      244.15     10.71 o 
  -1   5  12       14.62       13.45      8.74 o 
   1   5  12        3.38       11.66      5.40 o 
   3   5  12        4.21        7.48      6.01 o 
   5   5  12       12.80       10.81      6.28 o 
   7   5  12        0.64       18.57     10.53 o 
   9   5  12        0.03       19.76     11.06 o 
  11   5  12        2.66       15.19     10.89 o 
  13   5  12        2.69       -1.16      6.99 o 
 -12   6  12        1.05       15.53      7.53 o 
 -10   6  12       34.11       30.51      7.66 o 
  -8   6  12       17.83        9.38      5.62 o 
  -6   6  12       17.23       14.95      6.13 o 
  -4   6  12       29.14       25.11      6.93 o 
  -2   6  12        0.01       -0.05      4.57 o 
   0   6  12       30.18       24.62      7.31 o 
   2   6  12       70.56       33.75      9.20 o 
   4   6  12       22.01       18.48      6.78 o 
   6   6  12        0.14        3.24      6.14 o 
   8   6  12        2.83       -2.34      5.71 o 
  10   6  12        0.45       -0.11      6.74 o 
 -19   1  13       44.34       36.67      8.31 o 
 -17   1  13        3.80       -1.96      6.46 o 
 -15   1  13       21.43       27.50      7.25 o 
 -13   1  13       28.04       27.03      8.63 o 
 -11   1  13       32.32       30.32      9.13 o 
  -9   1  13       10.51       17.09      6.88 o 
  -7   1  13        0.05        3.27      5.12 o 
  -5   1  13        0.30       -4.13      7.12 o 
  -3   1  13        4.87        7.59      5.82 o 
  -1   1  13        7.90       -0.89      7.16 o 
   1   1  13       22.98       29.04      6.35 o 
   3   1  13       66.90       57.40     12.32 o 
   5   1  13       12.07       24.24      6.43 o 
   7   1  13       32.89       32.36      6.63 o 
   9   1  13        7.70       13.06      6.68 o 
  11   1  13       35.72       33.25      5.10 o 
  13   1  13        0.61        3.75      4.51 o 
  15   1  13       68.38       74.70     10.21 o 
  17   1  13        0.02        2.39      9.51 o 
 -20   2  13       13.38        8.42      9.03 o 
 -18   2  13        6.21        9.65      5.56 o 
 -16   2  13       67.61       79.08      9.42 o 
 -14   2  13      164.75      146.40     21.90 o 
 -12   2  13      144.47      139.15     10.54 o 
 -10   2  13        3.07        1.79      5.25 o 
  -8   2  13      108.87       90.94     10.58 o 
  -6   2  13      270.46      273.67     14.84 o 
  -4   2  13      112.79       95.63     10.73 o 
  -2   2  13        0.03       -5.82      6.48 o 
   0   2  13        8.62        6.31      6.26 o 
   2   2  13        0.59       -6.08      6.40 o 
   4   2  13        3.18       -5.66      5.96 o 
   6   2  13        7.76        7.64      5.82 o 
   8   2  13        4.39        1.11      4.80 o 
  10   2  13       23.70       35.13      6.89 o 
  12   2  13        7.83       19.73      5.22 o 
  14   2  13       19.11       30.30     10.10 o 
  16   2  13       12.57       14.03      5.93 o 
 -17   3  13       66.01       61.36      9.84 o 
 -15   3  13       11.16       14.20      5.89 o 
 -13   3  13        0.08       -2.39      5.45 o 
 -11   3  13        2.51       -3.51      5.49 o 
  -9   3  13       11.64       17.87      8.32 o 
  -7   3  13        6.43        2.68      6.05 o 
  -5   3  13        1.86        3.20      5.43 o 
  -3   3  13        2.77       -5.34      6.71 o 
  -1   3  13       33.86       34.59      7.93 o 
   1   3  13        1.50        3.57      6.70 o 
   3   3  13       58.62       54.59      8.12 o 
   5   3  13        1.62        4.16      5.49 o 
   7   3  13       92.87      108.80      9.88 o 
   9   3  13       35.90       48.87      7.62 o 
  11   3  13        9.20        7.42      5.86 o 
  13   3  13        3.64        8.18      6.20 o 
  15   3  13        0.41        9.99      6.19 o 
 -16   4  13       28.10       31.69      7.08 o 
 -14   4  13       44.54       46.60      8.84 o 
 -12   4  13        8.95       11.99      6.72 o 
 -10   4  13        0.21        5.30      5.23 o 
  -8   4  13        2.72        4.75      5.70 o 
  -6   4  13        9.59        9.32      9.55 o 
  -4   4  13       54.96       36.94      7.36 o 
  -2   4  13      165.57      162.11     18.98 o 
   0   4  13       47.41       34.53      7.02 o 
   2   4  13        0.02       -0.23      4.81 o 
   4   4  13        0.83        1.09      6.91 o 
   6   4  13        3.19       -5.64      6.65 o 
   8   4  13       23.05       30.36      5.88 o 
  10   4  13        1.36        0.30      7.59 o 
  12   4  13        0.07        3.80      6.00 o 
  14   4  13        1.50       15.15     11.40 o 
 -11   5  13        8.21        7.75      6.51 o 
  -9   5  13        1.14       -5.36      6.27 o 
  -7   5  13        6.97        8.08      6.77 o 
  -5   5  13       67.70       40.28      9.61 o 
  -3   5  13       28.21       29.61      7.09 o 
  -1   5  13       18.18       20.19      8.57 o 
   1   5  13       24.23       25.61      5.77 o 
   3   5  13        1.43       -1.64      6.48 o 
   5   5  13        0.33        7.54      6.25 o 
   7   5  13        9.48       -1.03      5.88 o 
   9   5  13        0.69        2.18      8.64 o 
  -4   6  13        8.83       13.45      6.50 o 
  -2   6  13        4.03        2.28      5.44 o 
   0   6  13       11.93        0.82      5.30 o 
   2   6  13       36.71       17.70      9.46 o 
 -18   0  14       12.48        7.08      9.98 o 
 -16   0  14        9.48       11.84     12.40 o 
 -14   0  14        7.03       15.23      8.50 o 
 -12   0  14       99.37       78.57     13.44 o 
 -10   0  14      176.07      163.68     25.64 o 
  -8   0  14      127.64       81.60     14.49 o 
  -6   0  14       30.29       44.10     14.65 o 
  -4   0  14        1.98       -4.34      9.56 o 
  -2   0  14        3.72      -10.48     10.48 o 
   0   0  14      104.40      117.45     15.51 o 
   2   0  14      166.19      217.63     18.59 o 
   4   0  14       39.23       43.44     12.68 o 
   6   0  14        4.16        5.67      9.72 o 
   8   0  14       17.45       28.45      9.17 o 
  10   0  14        4.44       -1.15      6.34 o 
  12   0  14       56.03       62.79     11.53 o 
  14   0  14       98.85      184.03     15.24 o 
 -17   1  14        0.25        6.14      7.10 o 
 -15   1  14        0.83       -2.45      6.52 o 
 -13   1  14        0.00        0.62      8.57 o 
 -11   1  14        1.45        7.90      6.70 o 
  -9   1  14       12.52       11.66      5.80 o 
  -7   1  14       23.13       14.31      8.68 o 
  -5   1  14       29.06       21.75      6.97 o 
  -3   1  14        0.53        8.00      6.42 o 
  -1   1  14       57.49       67.01      9.30 o 
   1   1  14      176.29      174.72     12.28 o 
   3   1  14      312.96      356.03     13.55 o 
   5   1  14      140.10      145.70     13.31 o 
   7   1  14        6.64        5.07      5.02 o 
   9   1  14        0.61        8.56      6.75 o 
  11   1  14        8.20        3.96      5.38 o 
  13   1  14        7.45       12.06      7.31 o 
  15   1  14       46.62       84.79     10.54 o 
 -16   2  14        0.98       -5.14      6.05 o 
 -14   2  14       33.94       27.93     11.30 o 
 -12   2  14       71.63       60.99     11.26 o 
 -10   2  14       30.37       16.65      6.72 o 
  -8   2  14        7.16       12.85      6.82 o 
  -6   2  14       22.81       17.24      7.52 o 
  -4   2  14       47.36       37.67      7.64 o 
  -2   2  14       43.93       70.18      9.43 o 
   0   2  14        7.11       12.17      7.54 o 
   2   2  14        5.15        6.74      7.16 o 
   4   2  14       48.33       43.45      7.88 o 
   6   2  14       33.99       56.32      9.01 o 
   8   2  14        0.39        6.73      6.14 o 
  10   2  14       12.91       18.07      7.34 o 
  12   2  14        2.68       16.96      6.51 o 
  14   2  14        0.19       -2.12      5.33 o 
 -15   3  14       20.19        8.84      6.28 o 
 -13   3  14        5.35       -2.21      7.61 o 
 -11   3  14        5.16       -0.15      7.18 o 
  -9   3  14        1.42        7.00      7.33 o 
  -7   3  14        1.30        1.68      6.11 o 
  -5   3  14       41.49       53.29      9.50 o 
  -3   3  14       14.42       17.92     11.05 o 
  -1   3  14        1.13        1.00      5.04 o 
   1   3  14        0.25       -4.10      9.80 o 
   3   3  14        4.72       -0.48      5.18 o 
   5   3  14       30.10       25.93      7.23 o 
   7   3  14       87.51      128.82     15.87 o 
   9   3  14       73.94       84.90     10.00 o 
  11   3  14       71.53       71.18      9.08 o 
 -12   4  14       10.87        5.20      6.45 o 
 -10   4  14        0.02        4.84      6.65 o 
  -8   4  14       17.70       19.20      8.43 o 
  -6   4  14        5.42        8.54      7.39 o 
  -4   4  14        2.52        3.09      6.68 o 
  -2   4  14        5.29        7.96      6.30 o 
   0   4  14        4.20        0.88      5.64 o 
   2   4  14        2.13        6.05      5.62 o 
   4   4  14        0.87        1.43      6.53 o 
   6   4  14        8.02       14.96      7.42 o 
   8   4  14        2.33       -2.32      7.11 o 
  -5   5  14        0.30        2.51      5.13 o 
  -3   5  14        1.79        3.97      6.71 o 
  -1   5  14        1.13        6.27      7.30 o 
   1   5  14        1.06        7.07      6.24 o 
   3   5  14        2.17        5.64      5.94 o 
 -13   1  15       10.40       16.23      7.26 o 
 -11   1  15       12.68        7.03      6.72 o 
  -9   1  15       48.19       55.92     11.26 o 
  -7   1  15        0.73       -4.33      6.53 o 
  -5   1  15        2.21        7.13      6.59 o 
  -3   1  15       28.35       23.60     12.52 o 
  -1   1  15      179.07      205.98     13.58 o 
   1   1  15       11.95        3.46     10.55 o 
   3   1  15       94.77       93.30      9.37 o 
   5   1  15      122.23      138.54     17.23 o 
   7   1  15       29.75       21.91      8.78 o 
   9   1  15       11.38        8.04      5.69 o 
  11   1  15       22.01       30.33      6.35 o 
 -12   2  15        0.79        7.36      7.99 o 
 -10   2  15       26.66       27.79      9.78 o 
  -8   2  15       58.36       91.57     18.63 o 
  -6   2  15       29.03       42.84      8.51 o 
  -4   2  15        9.60        8.94      7.73 o 
  -2   2  15       18.60       10.11      8.26 o 
   0   2  15        0.04        1.03      7.13 o 
   2   2  15        2.12       -7.73      7.73 o 
   4   2  15        3.77        6.53      6.19 o 
   6   2  15       51.45       53.44      8.06 o 
   8   2  15       37.63       22.11      8.36 o 
  10   2  15       34.27       26.73     18.41 o 
  -9   3  15        0.01       -0.82      5.30 o 
  -7   3  15        0.09        4.88      7.79 o 
  -5   3  15       24.46       18.39     10.02 o 
  -3   3  15      103.81       87.65      9.81 o 
  -1   3  15       29.16       37.67      9.21 o 
   1   3  15        0.49       -0.50      5.92 o 
   3   3  15       14.07       14.54      8.13 o 
   5   3  15       55.95       46.13      9.17 o 
   7   3  15       74.20       67.59      8.80 o 
  -2   4  15       15.56       27.04     25.92 o 
   0   4  15        2.74       -1.53     14.65 o 
  -8   0  16        2.41      -13.52     13.52 o 
  -6   0  16        9.85       12.63     17.70 o 
  -4   0  16      129.47      173.72     16.10 o 
  -2   0  16       18.99       19.83     13.47 o 
   0   0  16        5.23        7.06     11.88 o 
   2   0  16      108.36      116.08     14.94 o 
   4   0  16       24.71       16.06     18.12 o 
  -7   1  16       10.28        7.96      9.13 o 
  -5   1  16        3.75       -1.78      8.88 o 
  -3   1  16       65.05       61.21      9.06 o 
  -1   1  16      194.18      224.64     30.58 o 
   1   1  16      196.81      251.45     12.79 o 
   3   1  16      110.50      157.56     32.88 o 
  -2   2  16       55.33       42.06     14.64 o 
   0   2  16       70.71      137.71     42.81 o 
                                                 
